# Supplementary material for: Diversity In Cortical Thymic Epithelial Cells Occurs Through Loss Of A Foxn1-Dependent Gene Signature Driven By Stage-Specific Thymocyte Crosstalk
Source: J Immunol. Author manuscript; Available in PMC 2023 Jan 1. (PMC9772400; doi:10.4049/jimmunol.2200609)
Supplement: Supplementary Table 1 [file EMS156475-supplement-Supplementary_Table_1.xlsx]

## Sheet: DsRedNegVsDsRedPos
Supplementary Table 1. Differentially expressed genes between Cxcl12DsRed- and Cxcl12DsRed+ cTEC. Gene expression analysis of cTEC subsets following bulk RNA sequencing. Positive log fold changes indicate gene expression is higher in Cxcl12DsRed- than Cxcl12DsRed+ cTEC. CPM = counts per million; LR = likelihood ratio; q = adjusted p-value.
gene_name	DsRedNeg_CPM	DsRedPos_CPM	log_fold	log_CPM	LR	p	q	significant	gene_symb
ENSMUSG00000000001	105.192	128.791	-0.291978	6.87085	0.719124	0.396431	0.818371	no	Gnai3
ENSMUSG00000000028	17.7655	4.79679	1.88744	3.50148	3.23272	0.0721809	0.443028	no	Cdc45
ENSMUSG00000000037	0.313447	0.391289	-0.316486	-1.31054	0.0119767	0.912855	0.993284	no	Scml2
ENSMUSG00000000049	0.00764504	0	1.87885	-4.27099	1.03497	0.308994	0.761782	no	Apoh
ENSMUSG00000000056	19.406	29.2673	-0.592436	4.60796	1.13653	0.286388	0.754651	no	Narf
ENSMUSG00000000058	49.6658	172.938	-1.79979	6.79894	8.62453	0.00331667	0.0591087	no	Cav2
ENSMUSG00000000078	986.886	527.397	0.903984	9.56451	5.14886	0.0232616	0.238813	no	Klf6
ENSMUSG00000000085	53.2202	40.2911	0.401326	5.54855	0.885764	0.346628	0.781282	no	Scmh1
ENSMUSG00000000088	129.627	189.389	-0.547009	7.31792	2.30295	0.129128	0.570819	no	Cox5a
ENSMUSG00000000093	2.89541	2.80938	0.043685	1.53478	0.000585825	0.98069	0.998641	no	Tbx2
ENSMUSG00000000120	5.23928	2.67677	0.968689	2.00175	0.579072	0.446676	0.854784	no	Ngfr
ENSMUSG00000000126	6.75368	6.73653	0.00320591	2.76398	8.99155e-06	0.997607	0.999048	no	Wnt9a
ENSMUSG00000000127	33.191	31.4956	0.0756748	5.01752	0.0261954	0.871424	0.98789	no	Fer
ENSMUSG00000000131	30.7736	23.3378	0.399006	4.76044	0.509776	0.475236	0.873267	no	Xpo6
ENSMUSG00000000134	65.3524	58.4907	0.16004	5.95348	0.158549	0.690496	0.958652	no	Tfe3
ENSMUSG00000000142	1.84825	2.80172	-0.600158	1.24699	0.144022	0.704315	0.962801	no	Axin2
ENSMUSG00000000148	24.3144	23.6592	0.0393698	4.58708	0.00516021	0.942734	0.993992	no	Brat1
ENSMUSG00000000149	23.5142	59.3257	-1.33513	5.37393	8.50158	0.00354837	0.0620839	no	Gna12
ENSMUSG00000000154	28.1918	10.4085	1.43703	4.27406	4.83391	0.0279053	0.262562	no	Slc22a18
ENSMUSG00000000157	0.481755	0.245452	0.963175	-1.28613	0.234109	0.628494	0.939443	no	Itgb2l
ENSMUSG00000000159	0.270037	0.26807	0.011102	-1.64718	1.70629e-05	0.996704	0.999048	no	Igsf5
ENSMUSG00000000167	5.69014	5.95471	-0.0652893	2.55358	0.00351241	0.952741	0.993992	no	Pih1d2
ENSMUSG00000000168	48.1958	58.1125	-0.270106	5.7334	0.378658	0.538322	0.905342	no	Dlat
ENSMUSG00000000171	193.913	250.313	-0.368324	7.79546	1.32787	0.249185	0.720315	no	Sdhd
ENSMUSG00000000182	0.0424862	0.0872765	-0.988092	-3.13936	0.0896456	0.764628	0.972479	no	Fgf23
ENSMUSG00000000184	342.841	244.383	0.488409	8.198	1.75845	0.184818	0.644797	no	Ccnd2
ENSMUSG00000000194	58.2491	66.6889	-0.195175	5.96618	0.238085	0.625592	0.938123	no	Gpr107
ENSMUSG00000000197	0.00764504	0	1.87885	-4.27099	1.03497	0.308994	0.761782	no	Nalcn
ENSMUSG00000000204	0.418756	0.311436	0.421509	-1.27738	0.0481882	0.826247	0.981463	no	Slfn4
ENSMUSG00000000215	1.88976	0	9.30381	-0.0192507	5.8055	0.0159761	0.186233	no	Ins2
ENSMUSG00000000216	20.696	18.0684	0.196041	4.28012	0.0664529	0.796573	0.976575	no	Scnn1g
ENSMUSG00000000223	0.0505284	0.276122	-2.40089	-2.23166	0.650606	0.419896	0.83902	no	Drp2
ENSMUSG00000000244	0.703328	0.219098	1.66594	-0.984184	0.508945	0.475596	0.873447	no	Tspan32
ENSMUSG00000000248	1.02272	0.0322543	4.83656	-0.798382	3.14187	0.0763064	0.4557	no	Clec2g
ENSMUSG00000000253	188.092	401.815	-1.09508	8.20458	11.238	0.000801383	0.0191822	yes	Gmpr
ENSMUSG00000000263	0	0.00645086	-1.71125	-4.28298	0.852052	0.355972	0.782972	no	Glra1
ENSMUSG00000000266	18.274	14.6079	0.323056	4.04336	0.241027	0.623465	0.936919	no	Mid2
ENSMUSG00000000275	106.52	137.837	-0.371942	6.93341	1.07374	0.300102	0.761485	no	Trim25
ENSMUSG00000000276	3.1346	12.5879	-2.00371	2.98339	3.04654	0.0809096	0.468349	no	Dgke
ENSMUSG00000000278	98.9202	61.5012	0.685695	6.32658	3.53342	0.0601437	0.405742	no	Scpep1
ENSMUSG00000000282	7.19539	10.134	-0.493929	3.12305	0.295216	0.586897	0.927327	no	Mnt
ENSMUSG00000000290	5.83308	13.6423	-1.22615	3.29074	1.79211	0.18067	0.639941	no	Itgb2
ENSMUSG00000000295	33.1677	32.4117	0.0333528	5.03727	0.00540503	0.941393	0.993992	no	Hddc2
ENSMUSG00000000296	12.9786	32.0788	-1.30513	4.49686	4.67346	0.0306321	0.278015	no	Tpd52l1
ENSMUSG00000000301	8.17345	4.61929	0.821971	2.68794	0.57091	0.449897	0.85682	no	Pemt
ENSMUSG00000000303	864.614	544.234	0.667795	9.4604	2.92028	0.0874727	0.482866	no	Cdh1
ENSMUSG00000000305	23.3261	180.489	-2.95239	6.67183	25.4002	4.65876e-07	3.20067e-05	yes	Cdh4
ENSMUSG00000000308	118.032	9.78817	3.59095	5.99903	32.8166	1.01274e-08	1.02368e-06	yes	Ckmt1
ENSMUSG00000000317	0.0508875	17.7551	-8.35332	3.16185	34.1378	5.13453e-09	5.53809e-07	yes	Bcl6b
ENSMUSG00000000318	0	0.02827	-3.39671	-3.99784	2.11174	0.146173	0.596324	no	Clec10a
ENSMUSG00000000320	10.5391	20.7578	-0.977175	3.97238	0.726907	0.393888	0.815387	no	Alox12
ENSMUSG00000000325	28.1737	28.0258	0.00767238	4.81497	0.000185415	0.989136	0.998641	no	Arvcf
ENSMUSG00000000326	381.981	381.252	0.00272891	8.57616	7.62146e-05	0.993034	0.998748	no	Comt
ENSMUSG00000000339	30.3605	26.1347	0.216276	4.8225	0.198959	0.655563	0.948683	no	Rtca
ENSMUSG00000000340	24.2615	31.2735	-0.366539	4.79785	0.439654	0.507289	0.89006	no	Dbt
ENSMUSG00000000346	550.551	668.275	-0.27955	9.25139	0.779276	0.377363	0.80175	no	Dazap2
ENSMUSG00000000355	32.1201	51.5904	-0.683499	5.38899	2.43016	0.119021	0.553487	no	Mcts1
ENSMUSG00000000359	1.65657	3.69806	-1.15561	1.44597	0.407631	0.523174	0.898194	no	Rem1
ENSMUSG00000000365	0.501214	0	7.39385	-1.76779	4.98951	0.0255014	0.250608	no	Rnf17
ENSMUSG00000000374	18.1188	13.8409	0.38789	4.00248	0.303741	0.581546	0.925663	no	Trappc10
ENSMUSG00000000378	21.854	29.0984	-0.412662	4.6738	0.630932	0.427014	0.842924	no	Ccm2
ENSMUSG00000000384	3.21152	6.67384	-1.05408	2.31952	0.604011	0.437052	0.849727	no	Tbrg4
ENSMUSG00000000385	44.4358	4.79976	3.20822	4.62429	17.2396	3.29497e-05	0.00134918	yes	Tmprss2
ENSMUSG00000000386	16.3948	4.98236	1.71686	3.42439	3.17134	0.0749408	0.451694	no	Mx1
ENSMUSG00000000392	2.33674	4.04914	-0.791908	1.69599	0.144851	0.703505	0.962568	no	Fap
ENSMUSG00000000394	15.9277	0.0999484	7.29134	3.00995	12.1319	0.000495664	0.0129916	yes	Gcg
ENSMUSG00000000399	150.515	221.303	-0.556014	7.53883	2.52948	0.111737	0.542256	no	Ndufa9
ENSMUSG00000000409	19.6626	43.9405	-1.16012	4.99325	3.28914	0.0697396	0.435909	no	Lck
ENSMUSG00000000411	0.0101057	0.582387	-5.51854	-1.54825	2.13033	0.14441	0.592136	no	Tssk3
ENSMUSG00000000416	12.3951	4.41914	1.48727	3.07979	2.54248	0.11082	0.541538	no	Cttnbp2
ENSMUSG00000000420	18.9514	25.3824	-0.421684	4.47344	0.579378	0.446556	0.854784	no	Galnt1
ENSMUSG00000000439	46.0757	36.9676	0.317626	5.37743	0.531914	0.465803	0.86838	no	Mkrn2
ENSMUSG00000000440	2.34686	20.1481	-3.09834	3.49745	5.50463	0.0189662	0.208509	no	Pparg
ENSMUSG00000000441	103.846	91.3633	0.184782	6.60959	0.2642	0.607249	0.931641	no	Raf1
ENSMUSG00000000486	8.46859	4.69788	0.849361	2.72903	0.617454	0.431995	0.846229	no	Sept1
ENSMUSG00000000489	8.64016	13.1036	-0.600817	3.44852	0.292493	0.588628	0.927455	no	Pdgfb
ENSMUSG00000000530	19.5187	115.106	-2.55963	6.0738	15.2033	9.65324e-05	0.00334816	yes	Acvrl1
ENSMUSG00000000531	2.40212	1.55834	0.624223	1.01856	0.121401	0.72752	0.967285	no	Grasp
ENSMUSG00000000532	8.68754	7.36939	0.237369	3.01376	0.0669452	0.795838	0.976575	no	Acvr1b
ENSMUSG00000000538	135.568	178.131	-0.393911	7.29368	1.22311	0.268752	0.746772	no	Tom1l2
ENSMUSG00000000544	13.4933	0.629812	4.41603	2.82894	12.2854	0.000456519	0.0121345	yes	Gpa33
ENSMUSG00000000552	7.45655	10.498	-0.493271	3.17429	0.233983	0.628586	0.939443	no	Zfp385a
ENSMUSG00000000555	18.125	49.8355	-1.45873	5.08861	4.55742	0.0327764	0.289315	no	Itga5
ENSMUSG00000000560	0.0865808	0.648379	-2.86244	-1.25927	1.38427	0.239375	0.707959	no	Gabra2
ENSMUSG00000000561	50.421	60.7965	-0.269905	5.7985	0.441613	0.506345	0.889137	no	Wdr77
ENSMUSG00000000563	302.136	334.979	-0.148893	8.31562	0.212731	0.644635	0.944703	no	Atp5f1
ENSMUSG00000000567	154.841	113.054	0.453685	7.06604	1.58047	0.208693	0.673643	no	Sox9
ENSMUSG00000000568	13.603	20.1294	-0.565137	4.08015	0.805552	0.369439	0.795246	no	Hnrnpd
ENSMUSG00000000579	11.0094	14.135	-0.360372	3.6577	0.248308	0.618269	0.935302	no	Dynlt1c
ENSMUSG00000000581	65.6413	91.6125	-0.480799	6.29783	1.67796	0.195195	0.655468	no	C1d
ENSMUSG00000000594	211.674	54.9958	1.94441	7.05941	20.9118	4.80934e-06	0.000255473	yes	Gm2a
ENSMUSG00000000600	21.0101	22.6324	-0.107547	4.45083	0.0371017	0.847258	0.98473	no	Krit1
ENSMUSG00000000605	91.5189	110.322	-0.269523	6.65776	0.559861	0.454316	0.860336	no	Clcn4-2
ENSMUSG00000000617	0	0.00645086	-1.71125	-4.28298	0.852052	0.355972	0.782972	no	Grm6
ENSMUSG00000000627	1.43874	0	8.91077	-0.392443	7.50374	0.00615708	0.0942151	no	Sema4f
ENSMUSG00000000628	13.3479	11.3404	0.234681	3.63134	0.0988535	0.75321	0.971687	no	Hk2
ENSMUSG00000000631	66.2414	72.8844	-0.137829	6.12126	0.104959	0.745958	0.971454	no	Myo18a
ENSMUSG00000000632	3.21997	0.134397	4.56572	0.787073	3.59402	0.0579878	0.399123	no	Sez6
ENSMUSG00000000673	0.0314324	0.466928	-3.75513	-1.73165	1.72012	0.189678	0.651801	no	Haao
ENSMUSG00000000682	100.984	8.39189	3.5882	5.77427	11.2632	0.000790571	0.0189748	yes	Cd52
ENSMUSG00000000686	1.72078	0.582708	1.55586	0.258041	0.465391	0.495115	0.882542	no	Abhd15
ENSMUSG00000000690	0.127459	0.776438	-2.57673	-1.00222	0.768026	0.380828	0.804852	no	Hoxb6
ENSMUSG00000000693	12.2262	10.3128	0.245512	3.50016	0.0578842	0.809872	0.979197	no	Loxl3
ENSMUSG00000000708	26.2782	15.084	0.800743	4.3735	1.66449	0.196998	0.657865	no	Kat2b
ENSMUSG00000000711	61.6571	71.9899	-0.223493	6.06332	0.333442	0.563639	0.919379	no	Rab5b
ENSMUSG00000000724	0.672764	0	7.81929	-1.37466	3.83781	0.0501089	0.367791	no	Cryba1
ENSMUSG00000000730	2.59716	0.316345	3.02259	0.584597	1.2473	0.26407	0.739684	no	Dnmt3l
ENSMUSG00000000731	5.81027	1.73826	1.73876	1.93287	0.581615	0.44568	0.854446	no	Aire
ENSMUSG00000000732	36.2332	7.551	2.26248	4.45536	15.0633	0.000103963	0.00357088	yes	Icosl
ENSMUSG00000000738	19.0607	12.4245	0.617265	3.98087	0.755563	0.384721	0.807649	no	Spg7
ENSMUSG00000000739	131.261	67.8188	0.952485	6.63789	5.81351	0.0159035	0.185934	no	Sult5a1
ENSMUSG00000000740	1951.01	1547.01	0.334742	10.7724	1.20058	0.273206	0.751502	no	Rpl13
ENSMUSG00000000743	225.471	202.89	0.1522	7.743	0.225168	0.63513	0.941148	no	Chmp1a
ENSMUSG00000000751	72.8194	67.6165	0.107064	6.13476	0.0719527	0.788515	0.975756	no	Rpa1
ENSMUSG00000000753	294.995	138.881	1.08679	7.76145	7.63004	0.00574041	0.0894644	no	Serpinf1
ENSMUSG00000000759	38.7027	41.5731	-0.103233	5.32864	0.0502554	0.822619	0.981463	no	Tubgcp3
ENSMUSG00000000766	0	0.0145461	-2.56061	-4.17334	1.43471	0.230998	0.695627	no	Oprm1
ENSMUSG00000000776	19.0845	17.1628	0.152727	4.18365	0.0580535	0.809599	0.978946	no	Polr3d
ENSMUSG00000000782	12.8655	39.725	-1.62647	4.71947	5.65697	0.0173862	0.197143	no	Tcf7
ENSMUSG00000000787	170.007	282.99	-0.735133	7.82366	4.49659	0.0339626	0.294637	no	Ddx3x
ENSMUSG00000000791	3.64641	3.33048	0.129612	1.82191	0.0050453	0.943374	0.993992	no	Il12rb1
ENSMUSG00000000792	4.84258	1.96221	1.30194	1.78488	0.53342	0.465173	0.86806	no	Slc5a5
ENSMUSG00000000794	5.29515	61.1978	-3.53035	5.05726	37.973	7.17299e-10	9.54008e-08	yes	Kcnn3
ENSMUSG00000000804	8.24814	11.2985	-0.453674	3.29583	0.283518	0.594405	0.928616	no	Usp32
ENSMUSG00000000805	6.04843	59.329	-3.29274	5.03276	14.6504	0.000129405	0.00422334	yes	Car4
ENSMUSG00000000811	13.1188	40.8927	-1.64012	4.75782	4.06013	0.0439071	0.343258	no	Txnrd3
ENSMUSG00000000817	0	0.193526	-6.03913	-2.75772	2.49923	0.113902	0.546658	no	Fasl
ENSMUSG00000000823	20.1261	12.1295	0.730002	4.01568	1.18552	0.276235	0.754403	no	Znf512b
ENSMUSG00000000826	72.9934	85.6768	-0.231172	6.31076	0.413441	0.520228	0.89665	no	Dnajc5
ENSMUSG00000000827	141.062	145.781	-0.0474476	7.1646	0.0207233	0.885535	0.989391	no	Tpd52l2
ENSMUSG00000000838	15.6128	17.692	-0.180241	4.06172	0.0741758	0.785351	0.975109	no	Fmr1
ENSMUSG00000000861	46.5373	46.3117	0.0068902	5.53832	0.000245264	0.987505	0.998641	no	Bcl11a
ENSMUSG00000000869	2.4753	0.7476	1.72549	0.728858	0.984106	0.321187	0.773336	no	Il4
ENSMUSG00000000876	33.6135	37.0438	-0.13995	5.14474	0.0923625	0.761195	0.972479	no	Pxmp4
ENSMUSG00000000881	38.5636	32.3171	0.25453	5.14924	0.255847	0.612988	0.933277	no	Dlg3
ENSMUSG00000000884	6.41199	8.28793	-0.369766	2.88709	0.139952	0.708329	0.964056	no	Gnb1l
ENSMUSG00000000889	0.0101057	0	2.06902	-4.24988	1.13651	0.286391	0.754651	no	Dbh
ENSMUSG00000000901	20.3975	10.6712	0.934316	3.96178	2.00588	0.15669	0.608685	no	Mmp11
ENSMUSG00000000902	123.932	173.561	-0.485929	7.21718	2.043	0.152907	0.603451	no	Smarcb1
ENSMUSG00000000903	10.0996	0	11.7206	2.34969	24.4173	7.75703e-07	4.97152e-05	yes	Vpreb3
ENSMUSG00000000915	66.338	57.13	0.215569	5.94913	0.244448	0.621012	0.936358	no	Hip1r
ENSMUSG00000000916	14.1104	17.1064	-0.277774	3.96875	0.139409	0.70887	0.964056	no	Nsun5
ENSMUSG00000000934	29.0509	24.8388	0.225747	4.75453	0.174983	0.67572	0.952978	no	Top1mt
ENSMUSG00000000938	0.075527	0.0461896	0.686628	-3.2022	0.119661	0.729402	0.967285	no	Hoxa10
ENSMUSG00000000942	4.23794	5.75314	-0.440328	2.33431	0.141495	0.706799	0.96396	no	Hoxa4
ENSMUSG00000000948	18.9225	36.2086	-0.936547	4.78732	3.0184	0.0823246	0.47097	no	Snrpn
ENSMUSG00000000957	101.881	97.7649	0.0594078	6.64199	0.0227226	0.880181	0.988524	no	Mmp14
ENSMUSG00000000958	19.1786	35.5221	-0.888724	4.77607	2.78048	0.0954195	0.505582	no	Slc7a7
ENSMUSG00000000959	35.1402	45.3477	-0.367909	5.33243	0.713613	0.398247	0.819529	no	Oxa1l
ENSMUSG00000000976	29.1706	43.2708	-0.568392	5.18066	1.2275	0.267894	0.745265	no	Heatr6
ENSMUSG00000000982	0.779945	0.327317	1.24984	-0.736466	0.285066	0.5934	0.928389	no	Ccl3
ENSMUSG00000000983	737.645	46.5308	3.98652	8.6152	36.7103	1.37054e-09	1.68358e-07	yes	Wfdc18
ENSMUSG00000001016	75.5091	76.2549	-0.0141337	6.24661	0.00117974	0.9726	0.996581	no	Ilf2
ENSMUSG00000001017	101.827	97.0764	0.0689816	6.63662	0.0397392	0.841991	0.984577	no	Chtop
ENSMUSG00000001018	138.921	160.579	-0.208983	7.22687	0.378293	0.538518	0.905499	no	Snapin
ENSMUSG00000001020	6.00363	4.72376	0.345202	2.43566	0.079901	0.777432	0.973287	no	S100a4
ENSMUSG00000001021	2.73081	1.83895	0.568596	1.22065	0.0932879	0.760038	0.972479	no	S100a3
ENSMUSG00000001025	301.05	231.84	0.376895	8.05795	1.26436	0.260827	0.736552	no	S100a6
ENSMUSG00000001027	0.00764504	0	1.87885	-4.27099	1.03497	0.308994	0.761782	no	Scn4a
ENSMUSG00000001029	4.74965	102.959	-4.43891	5.75224	23.1962	1.46287e-06	8.89233e-05	yes	Icam2
ENSMUSG00000001034	26.0912	23.0901	0.176367	4.62283	0.107284	0.743258	0.970366	no	Mapk7
ENSMUSG00000001036	49.6478	64.2978	-0.372838	5.83341	0.822775	0.36437	0.790121	no	Epn2
ENSMUSG00000001039	22.0184	17.58	0.324926	4.3109	0.275543	0.599637	0.930575	no	B9d1
ENSMUSG00000001052	40.8831	22.5621	0.857355	4.98958	3.08183	0.0791713	0.463619	no	Sec24b
ENSMUSG00000001053	22.786	44.528	-0.96595	5.07486	2.17136	0.140602	0.589083	no	N4bp3
ENSMUSG00000001054	69.8423	64.3202	0.118924	6.06888	0.0860538	0.769255	0.972703	no	Rmnd5b
ENSMUSG00000001056	77.8226	84.2674	-0.114759	6.34151	0.102961	0.748305	0.971639	no	Nhp2
ENSMUSG00000001062	7.43381	12.8671	-0.79119	3.35039	0.72391	0.394864	0.816715	no	Vps9d1
ENSMUSG00000001065	18.7944	7.59573	1.30672	3.72706	2.85978	0.09082	0.492086	no	Zfp276
ENSMUSG00000001082	76.5617	82.2688	-0.10364	6.31223	0.0736263	0.786128	0.975109	no	Mfsd10
ENSMUSG00000001089	91.8115	111.518	-0.280501	6.66835	0.615942	0.432559	0.846347	no	Luzp1
ENSMUSG00000001095	15.2931	1.88191	3.01874	3.11002	8.85521	0.00292254	0.0535718	no	Slc13a2
ENSMUSG00000001098	93.2583	219.155	-1.23255	7.28775	10.5818	0.00114204	0.0257345	yes	Kctd10
ENSMUSG00000001100	77.7167	102.416	-0.398111	6.49369	1.18623	0.276091	0.754403	no	Poldip2
ENSMUSG00000001105	51.1404	68.2808	-0.416928	5.90108	1.11683	0.290603	0.75933	no	Ift20
ENSMUSG00000001119	555.734	337.863	0.717908	8.80363	3.9517	0.0468241	0.352991	no	Col6a1
ENSMUSG00000001120	3.0936	18.275	-2.56071	3.42411	4.31551	0.0377664	0.311838	no	Pcbp3
ENSMUSG00000001123	854.552	1049.48	-0.29644	9.89492	0.972613	0.324029	0.773336	no	Lgals9
ENSMUSG00000001127	102.546	93.8372	0.128107	6.61824	0.137104	0.711177	0.96407	no	Araf
ENSMUSG00000001128	3.09402	3.68473	-0.252397	1.78123	0.0251165	0.874077	0.98789	no	Cfp
ENSMUSG00000001131	19.5177	17.7331	0.138266	4.22292	0.0516568	0.820205	0.980788	no	Timp1
ENSMUSG00000001134	19.6281	33.8418	-0.785545	4.74328	2.36134	0.124375	0.563254	no	Uxt
ENSMUSG00000001138	8.46996	17.1324	-1.01619	3.68364	1.62444	0.202474	0.664113	no	Cnnm3
ENSMUSG00000001143	45.9867	41.3385	0.153411	5.44991	0.111409	0.738546	0.968633	no	Lman2l
ENSMUSG00000001150	30.3801	20.485	0.568216	4.67126	0.95811	0.327664	0.773336	no	Mcm3ap
ENSMUSG00000001151	30.2676	22.1374	0.451164	4.71426	0.793981	0.372899	0.798507	no	Pcnt
ENSMUSG00000001155	0.118961	0	5.34916	-3.22665	2.28905	0.13029	0.571036	no	Ftcd
ENSMUSG00000001156	95.2845	21.7929	2.12835	5.87244	15.3715	8.83101e-05	0.00314309	yes	Mxd1
ENSMUSG00000001157	13.6258	12.4758	0.126813	3.71128	0.028453	0.866048	0.98721	no	Gmcl1
ENSMUSG00000001158	44.8396	52.5058	-0.227632	5.60646	0.289928	0.590267	0.927455	no	Snrnp27
ENSMUSG00000001166	9.53395	5.76164	0.726337	2.94363	0.500048	0.479479	0.874529	no	Oas1c
ENSMUSG00000001168	2.8599	0	9.90091	0.55745	7.0918	0.00774376	0.11167	no	Oas1h
ENSMUSG00000001173	26.2878	23.5195	0.160354	4.64107	0.0915558	0.762209	0.972479	no	Ocrl
ENSMUSG00000001175	933.366	1776.98	-0.928903	10.4043	7.28889	0.00693823	0.102395	no	Calm1
ENSMUSG00000001211	26.6622	100.937	-1.92018	5.9966	17.0136	3.71129e-05	0.00149884	yes	Agpat3
ENSMUSG00000001225	0.0618453	0.0445028	0.44408	-3.30991	0.0484684	0.82575	0.981463	no	Slc26a3
ENSMUSG00000001227	0.10378	2.59358	-4.615	0.481256	4.41819	0.0355578	0.30174	no	Sema6b
ENSMUSG00000001228	9.30422	9.42912	-0.018977	3.23501	0.000447263	0.983127	0.998641	no	Uhrf1
ENSMUSG00000001229	41.2663	34.6762	0.251024	5.24865	0.288062	0.591465	0.927685	no	Dpp9
ENSMUSG00000001240	15.6002	135.326	-3.11638	6.23858	16.4936	4.88135e-05	0.00189198	yes	Ramp2
ENSMUSG00000001247	125.38	41.0673	1.60993	6.37974	16.854	4.0369e-05	0.00160469	yes	Lsr
ENSMUSG00000001248	31.7124	21.4789	0.562088	4.73569	1.28706	0.25659	0.729949	no	Gramd1a
ENSMUSG00000001249	28.0956	9.8086	1.51739	4.24794	4.26646	0.0388719	0.317307	no	Hpn
ENSMUSG00000001270	67.0435	71.3003	-0.088585	6.11309	0.0237856	0.877432	0.987912	no	Ckb
ENSMUSG00000001280	46.7579	42.9727	0.121964	5.48905	0.0745413	0.784836	0.975109	no	Sp1
ENSMUSG00000001281	12.0138	16.2175	-0.432503	3.82417	0.132631	0.71572	0.96494	no	Itgb7
ENSMUSG00000001285	54.0239	39.9129	0.436921	5.5551	0.942368	0.33167	0.777801	no	Myg1
ENSMUSG00000001288	28.2709	30.392	-0.104326	4.87675	0.0445496	0.832834	0.982652	no	Rarg
ENSMUSG00000001289	220.391	230.06	-0.061922	7.81553	0.0327995	0.856284	0.986094	no	Pfdn5
ENSMUSG00000001300	29.6079	29.7805	-0.00817746	4.89444	0.000240259	0.987633	0.998641	no	Efnb2
ENSMUSG00000001305	23.0937	22.8791	0.0133935	4.5257	0.000641027	0.979801	0.998641	no	Rrp15
ENSMUSG00000001313	8.36457	10.8654	-0.37714	3.27224	0.175538	0.675236	0.952948	no	Rnd2
ENSMUSG00000001323	27.8749	32.678	-0.229377	4.92243	0.19167	0.66153	0.950362	no	Srr
ENSMUSG00000001333	2.82925	0.316472	3.14472	0.692281	2.01047	0.156217	0.608393	no	Sync
ENSMUSG00000001334	0.144453	0.552225	-1.91196	-1.33024	0.40275	0.525673	0.899658	no	Fndc5
ENSMUSG00000001348	3.87575	2.42992	0.673123	1.67903	0.195384	0.658473	0.950005	no	Acp5
ENSMUSG00000001349	1.24936	0.444043	1.48806	-0.162078	0.480146	0.488356	0.879056	no	Cnn1
ENSMUSG00000001366	28.9872	29.6753	-0.0339618	4.87673	0.0040461	0.949282	0.993992	no	Fbxo9
ENSMUSG00000001376	21.8468	23.2876	-0.091639	4.49927	0.0134848	0.907554	0.99238	no	Ccdc132
ENSMUSG00000001379	7.71641	9.46965	-0.295087	3.11127	0.106725	0.743903	0.970693	no	Apbb3
ENSMUSG00000001380	85.0883	85.6004	-0.00862654	6.41604	0.000461054	0.982869	0.998641	no	Hars
ENSMUSG00000001383	65.2587	88.4998	-0.43939	6.26543	1.45976	0.226969	0.692575	no	Zmat2
ENSMUSG00000001403	4.33905	7.71539	-0.830313	2.60302	0.430381	0.511802	0.892299	no	Ube2c
ENSMUSG00000001415	15.7086	16.4466	-0.0661786	4.0113	0.010727	0.91751	0.993494	no	Smg5
ENSMUSG00000001416	231.705	274.242	-0.243168	7.98311	0.592116	0.441602	0.851807	no	Cct3
ENSMUSG00000001417	11.7847	6.62915	0.829127	3.21006	0.644578	0.422058	0.840542	no	Rhbg
ENSMUSG00000001418	270.81	232.48	0.220152	7.97552	0.449396	0.502622	0.887225	no	0610031J06Rik
ENSMUSG00000001419	26.1015	31.859	-0.287285	4.85938	0.345328	0.55677	0.915405	no	Mef2d
ENSMUSG00000001420	38.0317	22.0447	0.786406	4.91102	2.51612	0.112687	0.544327	no	Tmem79
ENSMUSG00000001424	122.751	152.771	-0.315596	7.10653	0.639156	0.424017	0.842272	no	Snd1
ENSMUSG00000001435	457.432	529.076	-0.209952	8.94633	0.282115	0.595318	0.929196	no	Col18a1
ENSMUSG00000001436	18.1206	13.0817	0.469875	3.96807	0.446529	0.503988	0.888127	no	Slc19a1
ENSMUSG00000001440	89.3406	89.6202	-0.00465982	6.48427	0.000152482	0.990148	0.998641	no	Kpnb1
ENSMUSG00000001441	64.4666	46.787	0.46212	5.79892	0.955627	0.328291	0.773958	no	Npepps
ENSMUSG00000001444	9.79467	1.13972	3.09902	2.46201	2.44775	0.117694	0.551346	no	Tbx21
ENSMUSG00000001445	70.8727	79.3228	-0.162389	6.23162	0.194432	0.659254	0.950005	no	Mrpl10
ENSMUSG00000001467	42.4382	30.2886	0.486715	5.18632	1.14797	0.283975	0.754651	no	Cyp51
ENSMUSG00000001472	294.783	302.831	-0.0388985	8.2233	0.0148498	0.90301	0.992195	no	Tcf25
ENSMUSG00000001473	105.65	270.684	-1.35735	7.55624	14.4089	0.000147104	0.00472253	yes	Tubb6
ENSMUSG00000001482	66.3025	83.4723	-0.332138	6.22758	0.638626	0.424209	0.84237	no	Def8
ENSMUSG00000001493	11.8136	25.5291	-1.11135	4.22633	2.12206	0.145191	0.594058	no	Meox1
ENSMUSG00000001497	84.8654	50.2169	0.756823	6.07871	3.69745	0.0544958	0.386054	no	Pax9
ENSMUSG00000001504	0.0229351	0.24001	-3.21109	-2.46484	0.818812	0.365528	0.791197	no	Irx2
ENSMUSG00000001506	87.716	33.7686	1.37722	5.92574	4.66992	0.0306953	0.278303	no	Col1a1
ENSMUSG00000001507	162.749	125.862	0.370718	7.17346	1.0127	0.314256	0.767623	no	Itga3
ENSMUSG00000001508	0	1.75039	-9.19354	-0.11529	9.33246	0.0022513	0.044101	yes	Sgca
ENSMUSG00000001510	2.86915	2.95487	-0.0433618	1.56552	0.000614476	0.980224	0.998641	no	Dlx3
ENSMUSG00000001517	5.15135	2.03462	1.3376	1.8631	0.773964	0.378994	0.802973	no	Foxm1
ENSMUSG00000001518	37.1621	25.8458	0.523722	4.97963	0.981836	0.321746	0.773336	no	Itfg2
ENSMUSG00000001520	2.70212	16.1034	-2.57357	3.24045	2.46005	0.116775	0.549871	no	Nrip2
ENSMUSG00000001521	49.2652	74.0157	-0.58744	5.94693	1.80986	0.178525	0.63608	no	Tulp3
ENSMUSG00000001524	14.6249	23.6052	-0.690385	4.26038	0.432719	0.510658	0.891296	no	Gtf2h4
ENSMUSG00000001525	117.046	136.255	-0.219292	6.98525	0.410504	0.521714	0.897374	no	Tubb5
ENSMUSG00000001542	28.1657	25.4874	0.143856	4.74814	0.0774596	0.78077	0.974043	no	Ell2
ENSMUSG00000001552	496.499	485.42	0.0325402	8.9396	0.0109135	0.916798	0.993494	no	Jup
ENSMUSG00000001555	136.684	94.8253	0.527485	6.85552	1.8654	0.172003	0.630666	no	Fkbp10
ENSMUSG00000001558	0.637293	0.545478	0.223225	-0.644017	0.00485488	0.944451	0.993992	no	Klhl10
ENSMUSG00000001569	43.0611	29.8016	0.531059	5.18904	0.954293	0.328629	0.774188	no	Nom1
ENSMUSG00000001576	107.372	91.5016	0.230713	6.6364	0.329148	0.566161	0.920502	no	Ergic1
ENSMUSG00000001583	21.2686	11.5787	0.876664	4.04194	1.58383	0.20821	0.672699	no	Tnk1
ENSMUSG00000001588	1.24474	3.76898	-1.59815	1.35319	0.924521	0.336291	0.780438	no	Acap1
ENSMUSG00000001604	11.5817	10.9573	0.0801974	3.50066	0.00774541	0.92987	0.99363	no	Tcea3
ENSMUSG00000001622	0	0.196372	-6.05797	-2.75912	2.49696	0.114066	0.546658	no	Csn3
ENSMUSG00000001627	109.347	68.0631	0.684119	6.4717	2.62342	0.105298	0.529903	no	Ifrd1
ENSMUSG00000001630	38.87	48.4886	-0.318688	5.45046	0.511023	0.474697	0.873267	no	Stk38l
ENSMUSG00000001632	17.558	23.2978	-0.407628	4.35596	0.270845	0.602765	0.93083	no	Brpf1
ENSMUSG00000001642	74.6779	94.5791	-0.34066	6.40389	0.833428	0.361283	0.788037	no	Akr1b3
ENSMUSG00000001656	1.25678	0.0945495	3.68804	-0.477103	1.44886	0.228711	0.693943	no	Hoxc11
ENSMUSG00000001657	1.61691	0	9.07917	-0.233801	5.39907	0.0201475	0.217568	no	Hoxc8
ENSMUSG00000001663	117.98	83.6145	0.496703	6.65598	1.76146	0.184443	0.644768	no	Gstt1
ENSMUSG00000001665	84.5821	66.5593	0.345605	6.24066	0.835638	0.360647	0.787563	no	Gstt3
ENSMUSG00000001666	57.2881	83.3236	-0.54037	6.13656	1.86124	0.172482	0.631161	no	Ddt
ENSMUSG00000001670	0.334609	0.00727304	5.03001	-2.19858	2.45821	0.116912	0.550013	no	Tat
ENSMUSG00000001672	25.3345	9.02268	1.48846	4.10651	4.68784	0.0303768	0.276952	no	Marveld3
ENSMUSG00000001674	42.8938	49.2716	-0.20015	5.52764	0.22141	0.637968	0.941257	no	Ddx18
ENSMUSG00000001687	65.4197	97.326	-0.573016	6.34733	2.4421	0.118118	0.552311	no	Ubl3
ENSMUSG00000001700	90.3581	36.629	1.30241	5.98961	8.46677	0.00361693	0.0629105	no	Gramd3
ENSMUSG00000001707	18.7272	17.8457	0.0695997	4.19641	0.0126561	0.910428	0.99325	no	Eef1e1
ENSMUSG00000001729	51.8073	74.5746	-0.525505	5.98274	1.89549	0.168584	0.626263	no	Akt1
ENSMUSG00000001739	6.41464	17.874	-1.47732	3.60777	1.81565	0.177832	0.63608	no	Cldn15
ENSMUSG00000001741	2.64759	9.22039	-1.79835	2.58089	2.1923	0.138702	0.586541	no	Il16
ENSMUSG00000001750	60.6994	52.0132	0.222706	5.81771	0.253412	0.614683	0.934037	no	Tcirg1
ENSMUSG00000001751	31.4847	26.4755	0.24998	4.85935	0.189349	0.663459	0.95097	no	Naglu
ENSMUSG00000001755	65.888	73.8013	-0.163593	6.12707	0.196967	0.65718	0.948951	no	Coasy
ENSMUSG00000001761	41.6714	40.3502	0.0461906	5.35961	0.0100558	0.920123	0.993594	no	Smo
ENSMUSG00000001763	0.0101057	0.318357	-4.66583	-2.24896	2.48094	0.115233	0.548446	no	Tspan33
ENSMUSG00000001767	35.1877	38.0637	-0.113107	5.19668	0.0600888	0.806356	0.978292	no	Crnkl1
ENSMUSG00000001768	135.818	145.761	-0.10194	7.13789	0.085234	0.770326	0.973074	no	Rin2
ENSMUSG00000001773	0	0.0258034	-3.29684	-4.01962	2.03464	0.153751	0.603451	no	Folh1
ENSMUSG00000001774	46.5393	40.052	0.216508	5.43773	0.264714	0.6069	0.931492	no	Chordc1
ENSMUSG00000001783	172.597	167.547	0.042807	7.41041	0.0167187	0.89712	0.991029	no	Rtcb
ENSMUSG00000001785	53.6114	57.4824	-0.100631	5.79686	0.0582989	0.809205	0.978691	no	Pwp1
ENSMUSG00000001786	49.2124	73.6713	-0.582256	5.94227	1.94689	0.162923	0.617876	no	Fbxo7
ENSMUSG00000001794	102.254	128.968	-0.334738	6.85373	0.821122	0.364852	0.790785	no	Capns1
ENSMUSG00000001802	6.69023	3.7361	0.840127	2.39477	0.498822	0.480018	0.874644	no	Lrp3
ENSMUSG00000001804	2.43573	0.0154107	7.06258	0.341956	5.68618	0.0170991	0.194947	no	Dsg4
ENSMUSG00000001815	0.00764504	0	1.87885	-4.27099	1.03497	0.308994	0.761782	no	Evx2
ENSMUSG00000001819	0.00849724	0.0324657	-1.60351	-3.87234	0.392937	0.53076	0.901978	no	Hoxd13
ENSMUSG00000001823	0.0152901	0	2.65047	-4.1665	1.6287	0.201882	0.663328	no	Hoxd12
ENSMUSG00000001827	0.611801	0	7.68222	-1.50286	3.69406	0.0546066	0.386375	no	Folr1
ENSMUSG00000001829	41.5638	65.9545	-0.666233	5.74973	2.33457	0.12653	0.567778	no	Clpb
ENSMUSG00000001833	186.454	223.524	-0.261538	7.67974	0.577931	0.447125	0.854784	no	Sept7
ENSMUSG00000001844	67.4781	83.1493	-0.301065	6.23576	0.57372	0.448784	0.856185	no	Zdhhc4
ENSMUSG00000001847	70.8618	112.627	-0.668362	6.5203	3.13529	0.0766147	0.456309	no	Rac1
ENSMUSG00000001855	29.402	32.9778	-0.165321	4.96525	0.100383	0.751371	0.971687	no	Nup214
ENSMUSG00000001864	27.5004	12.1322	1.18063	4.31177	1.19854	0.273613	0.751777	no	Aif1l
ENSMUSG00000001865	2.10198	0.0774103	4.70053	0.178759	2.0297	0.154251	0.604194	no	Cpa3
ENSMUSG00000001870	59.6713	16.2804	1.87336	5.24877	15.6426	7.6513e-05	0.00280796	yes	Ltbp1
ENSMUSG00000001891	75.4393	107.699	-0.513616	6.51755	2.20092	0.137928	0.585227	no	Ugp2
ENSMUSG00000001901	24.0329	0.0299567	9.51298	3.5937	19.0297	1.28697e-05	0.000615277	yes	Kcnh6
ENSMUSG00000001909	43.2809	32.6791	0.405532	5.24898	0.825131	0.363684	0.790079	no	Trmt1
ENSMUSG00000001910	7.14888	8.78601	-0.297787	3.0027	0.100733	0.750952	0.971687	no	Nacc1
ENSMUSG00000001911	146.975	100.793	0.544101	6.9534	2.44942	0.117569	0.551129	no	Nfix
ENSMUSG00000001918	31.9435	17.9865	0.829004	4.6445	1.57742	0.209132	0.673766	no	Slc1a5
ENSMUSG00000001924	348.392	374.233	-0.103223	8.49729	0.112189	0.737665	0.968633	no	Uba1
ENSMUSG00000001930	7.97412	22.379	-1.48754	3.92823	1.93773	0.163915	0.618623	no	Vwf
ENSMUSG00000001942	45.0275	33.4601	0.428331	5.29613	0.969276	0.324861	0.773336	no	Siae
ENSMUSG00000001943	0.249637	3.00009	-3.57011	0.741043	2.7019	0.100229	0.519014	no	Vsig2
ENSMUSG00000001946	22.7048	447.771	-4.30142	7.87826	40.8292	1.66131e-10	2.5117e-08	yes	Esam
ENSMUSG00000001948	13.0107	4.8994	1.4086	3.17033	2.48649	0.114828	0.548224	no	Spa17
ENSMUSG00000001962	56.0961	57.4685	-0.0347294	5.82859	0.00762723	0.930406	0.99363	no	Fam50a
ENSMUSG00000001964	34.2411	46.7918	-0.450217	5.34216	0.962577	0.326538	0.773336	no	Emd
ENSMUSG00000001983	7.19781	7.3168	-0.0237422	2.86907	0.000599366	0.980468	0.998641	no	Taco1
ENSMUSG00000001985	0	0.0774103	-4.75326	-3.49727	1.94305	0.163338	0.618557	no	Grik3
ENSMUSG00000001986	65.7585	40.8401	0.686862	5.73733	1.95317	0.162246	0.617003	no	Gria3
ENSMUSG00000001988	0	0.251583	-6.412	-2.49623	2.67755	0.101772	0.522614	no	Npas1
ENSMUSG00000001995	1.28213	19.9997	-3.95935	3.41818	8.65419	0.00326311	0.0584813	no	Sipa1l2
ENSMUSG00000001998	6.50172	4.30125	0.595571	2.44664	0.192378	0.660945	0.950199	no	Ap4e1
ENSMUSG00000001999	35.78	26.3619	0.44086	4.95972	0.840314	0.359307	0.786548	no	Blvra
ENSMUSG00000002006	0.288906	0.354863	-0.29432	-1.43069	0.0128973	0.909582	0.992881	no	Pdzd4
ENSMUSG00000002007	0.0152901	1.83855	-6.61702	-0.0400373	4.41451	0.0356344	0.302034	no	Srpk3
ENSMUSG00000002010	105.164	163.81	-0.63929	7.07185	2.67085	0.102202	0.522759	no	Idh3g
ENSMUSG00000002012	10.1989	3.72097	1.45349	2.80885	2.11254	0.146097	0.596324	no	Pnck
ENSMUSG00000002014	163.938	152.864	0.100919	7.30787	0.0913808	0.762429	0.972479	no	Ssr4
ENSMUSG00000002015	267.395	295.488	-0.144084	8.13694	0.204088	0.651441	0.947151	no	Bcap31
ENSMUSG00000002017	40.3474	53.625	-0.410571	5.55566	0.874563	0.349695	0.782972	no	Fam98a
ENSMUSG00000002020	46.4703	40.3075	0.205203	5.44091	0.103816	0.747298	0.971454	no	Ltbp2
ENSMUSG00000002028	37.8371	20.2711	0.900261	4.86302	3.25606	0.0711598	0.439957	no	Kmt2a
ENSMUSG00000002031	45.4801	48.5367	-0.0941273	5.55631	0.0448483	0.832283	0.982493	no	Ift46
ENSMUSG00000002032	5.09457	2.69239	0.919412	1.97932	0.326813	0.567542	0.920803	no	Tmem25
ENSMUSG00000002033	16.7144	15.3579	0.121767	4.00755	0.0191346	0.889981	0.989778	no	Cd3g
ENSMUSG00000002043	56.5121	50.2873	0.168415	5.74004	0.179715	0.671618	0.952529	no	Trappc6a
ENSMUSG00000002052	74.1417	54.0921	0.454932	6.00373	0.903846	0.341753	0.780438	no	Supt6
ENSMUSG00000002055	0.451962	1.64659	-1.85816	0.137152	0.637671	0.424556	0.8426	no	Spag5
ENSMUSG00000002057	90.9745	249.91	-1.458	7.41356	12.615	0.000382666	0.0104945	yes	Foxn1
ENSMUSG00000002058	41.54	61.5593	-0.567658	5.68924	1.53359	0.215574	0.67961	no	Unc119
ENSMUSG00000002059	134.586	153.852	-0.193034	7.1726	0.276597	0.59894	0.930385	no	Rab34
ENSMUSG00000002064	105.894	123.187	-0.218302	6.84032	0.408476	0.522744	0.89775	no	Sdf2
ENSMUSG00000002068	0.161448	1.44401	-3.13591	-0.230383	1.55679	0.212135	0.675973	no	Ccne1
ENSMUSG00000002076	0.41466	0	7.12465	-1.97466	4.07043	0.0436401	0.342712	no	Hsf2bp
ENSMUSG00000002083	3.05024	1.37501	1.1478	1.17476	0.475079	0.49066	0.879604	no	Bbc3
ENSMUSG00000002100	0	0.36517	-6.94297	-2.10298	3.94745	0.0469425	0.353498	no	Mybpc3
ENSMUSG00000002102	283.089	318.001	-0.167757	8.23167	0.287466	0.591849	0.927711	no	Psmc3
ENSMUSG00000002103	42.548	49.9412	-0.230866	5.53273	0.232878	0.629398	0.939807	no	Acp2
ENSMUSG00000002104	1.58677	1.50248	0.0774593	0.67105	0.00125595	0.971729	0.996581	no	Rapsn
ENSMUSG00000002105	35.1922	41.5122	-0.238245	5.26305	0.255365	0.613322	0.933277	no	Slc39a13
ENSMUSG00000002107	49.5811	49.5241	0.00153948	5.63228	1.44159e-05	0.996971	0.999048	no	Celf2
ENSMUSG00000002108	9.86502	33.5435	-1.76511	4.44301	5.01965	0.0250612	0.249736	no	Nr1h3
ENSMUSG00000002109	4.44695	4.89674	-0.138474	2.23883	0.0099429	0.920571	0.993594	no	Ddb2
ENSMUSG00000002111	0.673648	1.56788	-1.21543	0.226542	0.478661	0.489029	0.879154	no	Spi1
ENSMUSG00000002129	85.7927	73.9909	0.213391	6.32084	0.335914	0.562197	0.918595	no	Sf3a1
ENSMUSG00000002147	148.378	159.991	-0.10861	7.26896	0.0823483	0.77414	0.973152	no	Stat6
ENSMUSG00000002204	0.745611	1.47939	-0.984477	0.212984	0.278474	0.597703	0.930374	no	Napsa
ENSMUSG00000002205	87.6692	53.5481	0.711315	6.14274	3.51092	0.0609656	0.408581	no	Vrk3
ENSMUSG00000002210	17.7243	25.9168	-0.548405	4.45079	0.869625	0.351059	0.782972	no	Smg9
ENSMUSG00000002221	7.9666	4.50208	0.823354	2.65087	0.584913	0.444393	0.853796	no	Paxip1
ENSMUSG00000002222	23.4981	35.3619	-0.58936	4.8816	1.38337	0.239529	0.708295	no	Rmnd5a
ENSMUSG00000002227	95.5064	71.669	0.414107	6.38605	1.05363	0.304671	0.761782	no	Mov10
ENSMUSG00000002228	14.8913	1.77993	3.06352	3.06655	3.39393	0.0654369	0.423687	no	Ppm1j
ENSMUSG00000002233	151.74	118.984	0.350862	7.08119	1.08224	0.298198	0.761485	no	Rhoc
ENSMUSG00000002249	8.257	8.7473	-0.0834832	3.0959	0.00882915	0.925138	0.99363	no	Tead3
ENSMUSG00000002250	4.75431	1.55067	1.61454	1.67815	1.27444	0.258935	0.7332	no	Ppard
ENSMUSG00000002257	53.4571	33.7617	0.662793	5.44817	1.7208	0.18959	0.651801	no	Def6
ENSMUSG00000002265	16.9338	16.0647	0.0758216	4.0486	0.0120874	0.912455	0.993284	no	Peg3
ENSMUSG00000002274	0.567889	0	7.57508	-1.59836	6.19809	0.0127889	0.159761	no	Metrn
ENSMUSG00000002279	33.9518	34.9297	-0.0409006	5.10806	0.00845742	0.926726	0.99363	no	Lmf1
ENSMUSG00000002280	45.1057	39.8972	0.176848	5.41106	0.177149	0.673835	0.952609	no	Narfl
ENSMUSG00000002289	104.997	83.668	0.32778	6.56041	0.464744	0.495415	0.882542	no	Angptl4
ENSMUSG00000002297	3.54605	1.67731	1.07754	1.41009	0.464892	0.495347	0.882542	no	Dbf4
ENSMUSG00000002307	76.3201	69.1819	0.141463	6.18585	0.118043	0.731166	0.967285	no	Daxx
ENSMUSG00000002308	23.2013	37.2445	-0.682375	4.9199	1.71019	0.19096	0.653913	no	Cd320
ENSMUSG00000002319	107.391	104.316	0.0418714	6.72659	0.00950717	0.922326	0.993594	no	Ipo4
ENSMUSG00000002320	116.239	92.7839	0.325022	6.70818	0.837577	0.360091	0.787129	no	Tm9sf1
ENSMUSG00000002324	1.22872	0.663378	0.886878	-0.0121942	0.174267	0.676347	0.952978	no	Rec8
ENSMUSG00000002325	272.396	275.906	-0.0184557	8.09908	0.00307488	0.955779	0.994784	no	Irf9
ENSMUSG00000002326	40.5349	59.8689	-0.562429	5.65107	1.67482	0.195614	0.655468	no	Gmpr2
ENSMUSG00000002329	48.4273	55.9911	-0.209194	5.70757	0.24914	0.617682	0.935302	no	Mdp1
ENSMUSG00000002332	118.514	140.67	-0.247179	7.01837	0.529997	0.466608	0.868533	no	Dhrs1
ENSMUSG00000002341	0.0688054	0.16728	-1.23947	-2.57794	0.130818	0.717585	0.965524	no	Ncan
ENSMUSG00000002342	55.8161	69.395	-0.314094	5.96933	0.591683	0.441769	0.851807	no	Tmem161a
ENSMUSG00000002343	18.3817	18.1826	0.0150842	4.19615	0.000481274	0.982497	0.998641	no	Armc6
ENSMUSG00000002345	39.7318	49.0763	-0.304779	5.47419	0.53847	0.463067	0.86661	no	2310045N01Rik
ENSMUSG00000002346	34.3412	51.9593	-0.597264	5.43296	1.0303	0.310088	0.76278	no	Slc25a42
ENSMUSG00000002365	30.6885	30.4442	0.011576	4.93614	0.000610771	0.980283	0.998641	no	Snx9
ENSMUSG00000002372	83.3812	91.0054	-0.126181	6.44695	0.0881755	0.76651	0.97258	no	Ranbp3
ENSMUSG00000002379	555.037	1090.9	-0.974859	9.68478	8.36494	0.00382529	0.0655673	no	Ndufa11
ENSMUSG00000002393	8.24018	6.80327	0.276282	2.92006	0.082625	0.773771	0.973152	no	Nr2f6
ENSMUSG00000002395	110.776	115.096	-0.0551204	6.81997	0.025012	0.874337	0.98789	no	Use1
ENSMUSG00000002396	6.7186	7.11047	-0.0814721	2.79952	0.00684001	0.934087	0.993992	no	Ocel1
ENSMUSG00000002409	13.5525	11.5853	0.226061	3.6573	0.093711	0.759511	0.972479	no	Dyrk1b
ENSMUSG00000002413	29.3492	21.9819	0.416865	4.68445	0.686465	0.407369	0.827344	no	Braf
ENSMUSG00000002416	96.2274	114.144	-0.246313	6.71745	0.497333	0.480674	0.875091	no	Ndufb2
ENSMUSG00000002428	20.8677	18.2503	0.193129	4.29332	0.103966	0.747122	0.971454	no	Hltf
ENSMUSG00000002455	102.975	98.9648	0.0573049	6.65847	0.0289602	0.864871	0.98721	no	Prpf6
ENSMUSG00000002458	28.59	36.3967	-0.348499	5.02418	0.472906	0.491653	0.88007	no	Rgs19
ENSMUSG00000002459	3.73324	2.00372	0.896046	1.54378	0.358279	0.549463	0.912111	no	Rgs20
ENSMUSG00000002475	4.94645	6.27569	-0.342981	2.50096	0.0580889	0.809542	0.978944	no	Abhd3
ENSMUSG00000002477	50.8917	63.9571	-0.329573	5.84481	0.629447	0.427558	0.843375	no	Snrpd1
ENSMUSG00000002486	10.5238	9.13751	0.204067	3.30446	0.0519612	0.819685	0.980494	no	Tchp
ENSMUSG00000002489	46.5076	29.1048	0.675828	5.24237	1.92805	0.164972	0.619276	no	Tiam1
ENSMUSG00000002496	75.3745	73.5003	0.0362844	6.21888	0.0100576	0.920116	0.993594	no	Tsc2
ENSMUSG00000002500	0	0.00727304	-1.78968	-4.27459	0.889702	0.345558	0.780438	no	Rpl3l
ENSMUSG00000002504	8.36766	177.885	-4.40921	6.54184	25.8979	3.59956e-07	2.52669e-05	yes	Slc9a3r2
ENSMUSG00000002524	359.319	336.101	0.0963995	8.44194	0.0764982	0.7821	0.974044	no	Puf60
ENSMUSG00000002546	42.9778	34.0555	0.335432	5.2692	0.510285	0.475016	0.873267	no	Golga2
ENSMUSG00000002550	60.3168	53.8995	0.162066	5.83682	0.145743	0.702637	0.962258	no	Uck1
ENSMUSG00000002565	11.2073	34.7907	-1.63408	4.52662	7.63908	0.0057117	0.0890954	no	Scin
ENSMUSG00000002578	30.311	14.5246	1.06098	4.48956	3.48627	0.06188	0.411967	no	Ikzf4
ENSMUSG00000002580	125.398	104.482	0.263255	6.84534	0.564624	0.452403	0.858643	no	Mien1
ENSMUSG00000002588	0	0.00895981	-1.92963	-4.25918	0.957739	0.327757	0.773336	no	Pon1
ENSMUSG00000002602	336.214	218.03	0.624825	8.11462	3.04997	0.0807388	0.467798	no	Axl
ENSMUSG00000002603	0.59596	2.1296	-1.83154	0.496374	0.818447	0.365635	0.791254	no	Tgfb1
ENSMUSG00000002608	39.8075	41.7086	-0.0672309	5.3507	0.0243419	0.876018	0.98789	no	Ccdc97
ENSMUSG00000002617	9.38512	7.0852	0.405311	3.05011	0.192921	0.660496	0.950199	no	Zfp40
ENSMUSG00000002625	37.9151	26.1121	0.538306	5.00279	0.979165	0.322405	0.773336	no	Akap8l
ENSMUSG00000002635	19.5635	24.0746	-0.299337	4.45069	0.298578	0.584775	0.927327	no	Pdcd2l
ENSMUSG00000002658	88.7829	68.0645	0.383258	6.2941	1.03923	0.308001	0.761782	no	Gtf2f1
ENSMUSG00000002660	136.427	147.651	-0.114032	7.15063	0.119327	0.729766	0.967285	no	Clpp
ENSMUSG00000002661	31.6514	32.9706	-0.0590238	5.01608	0.0152745	0.90164	0.99186	no	Alkbh7
ENSMUSG00000002664	0.101967	0.183495	-0.825525	-2.39341	0.0791559	0.778445	0.97337	no	Pspn
ENSMUSG00000002668	2.44029	0.99044	1.29686	0.815994	0.476967	0.489799	0.879154	no	Dennd1c
ENSMUSG00000002679	39.7533	24.5383	0.69609	5.00868	2.19301	0.138638	0.586412	no	Med6
ENSMUSG00000002688	6.18193	6.02126	0.0378823	2.62024	0.00130471	0.971186	0.996581	no	Prkd1
ENSMUSG00000002699	2.54168	3.57587	-0.491498	1.63589	0.111176	0.73881	0.968633	no	Lcp2
ENSMUSG00000002718	41.2149	52.4487	-0.347472	5.55092	0.379227	0.538017	0.904915	no	Cse1l
ENSMUSG00000002728	122.485	162.968	-0.411953	7.15759	1.47243	0.224962	0.690374	no	Naa20
ENSMUSG00000002731	22.1034	25.9392	-0.230683	4.58913	0.185629	0.666579	0.952231	no	Prkra
ENSMUSG00000002732	36.2803	39.9617	-0.139148	5.25431	0.0890932	0.765333	0.972479	no	Fkbp7
ENSMUSG00000002733	14.5904	11.3244	0.365672	3.70093	0.244374	0.621064	0.936358	no	Plekha3
ENSMUSG00000002741	39.6202	71.9237	-0.860138	5.80273	4.59985	0.0319747	0.285512	no	Ykt6
ENSMUSG00000002748	34.4872	36.3303	-0.0751146	5.14799	0.0296715	0.863238	0.98721	no	Baz1b
ENSMUSG00000002763	33.5029	26.4174	0.342641	4.90726	0.522475	0.469788	0.87027	no	Pex6
ENSMUSG00000002767	65.9251	73.1093	-0.14899	6.1203	0.131274	0.717115	0.965303	no	Mrpl2
ENSMUSG00000002768	118.312	94.6132	0.322424	6.73485	0.900996	0.342515	0.780438	no	Mea1
ENSMUSG00000002769	17.7335	16.1249	0.136862	4.08554	0.0454745	0.831134	0.982188	no	Gnmt
ENSMUSG00000002771	1.56201	0.106502	3.82868	-0.189218	2.02056	0.155182	0.606245	no	Grin2d
ENSMUSG00000002778	81.5439	81.6266	-0.00148156	6.35108	1.73464e-05	0.996677	0.999048	no	Kdelr1
ENSMUSG00000002781	2.3767	3.80654	-0.678542	1.65088	0.237024	0.626364	0.938723	no	Tmem143
ENSMUSG00000002797	6.9354	6.71324	0.0467215	2.78076	0.00224588	0.962202	0.995903	no	Ggct
ENSMUSG00000002799	134.094	125.775	0.0922847	7.02218	0.0658899	0.797418	0.976575	no	Jag2
ENSMUSG00000002803	12.5367	16.441	-0.391084	3.86159	0.261016	0.609423	0.932212	no	Btbd6
ENSMUSG00000002804	117.533	122.619	-0.0611745	6.90838	0.0316287	0.858845	0.986885	no	Nudt14
ENSMUSG00000002808	117.141	65.219	0.844673	6.51141	3.71323	0.0539828	0.383187	no	Epdr1
ENSMUSG00000002812	133.846	123.643	0.114426	7.0089	0.111352	0.73861	0.968633	no	Flii
ENSMUSG00000002814	13.7015	14.0645	-0.0381685	3.80019	0.00242677	0.96071	0.995627	no	Top3a
ENSMUSG00000002820	36.9052	20.536	0.845762	4.84638	2.86	0.0908073	0.492086	no	Atg4d
ENSMUSG00000002825	13.151	12.1571	0.113529	3.66706	0.0175074	0.894735	0.990411	no	Qtrt1
ENSMUSG00000002831	0	0.0577007	-4.33271	-3.70806	2.28653	0.130502	0.571604	no	Plin4
ENSMUSG00000002833	76.4456	64.4677	0.245823	6.13965	0.372569	0.541607	0.907931	no	Hdgfrp2
ENSMUSG00000002835	2.33686	2.75269	-0.237277	1.37451	0.0251633	0.873961	0.98789	no	Chaf1a
ENSMUSG00000002844	119.086	139.982	-0.233163	7.01773	0.468894	0.493496	0.881997	no	Adprh
ENSMUSG00000002845	42.1439	32.607	0.370314	5.22586	0.562333	0.453322	0.859742	no	Tmem39a
ENSMUSG00000002846	13.1867	10.5452	0.322204	3.57446	0.174895	0.675798	0.952978	no	Timmdc1
ENSMUSG00000002847	29.1457	8.48314	1.78086	4.23722	2.82767	0.092653	0.498157	no	Pla1a
ENSMUSG00000002870	24.8304	22.4739	0.144109	4.56685	0.0623037	0.802891	0.977778	no	Mcm2
ENSMUSG00000002871	79.6771	81.179	-0.0267865	6.33049	0.00529093	0.942014	0.993992	no	Tpra1
ENSMUSG00000002881	14.2878	37.9451	-1.40896	4.70952	6.20547	0.0127356	0.159294	no	Nab1
ENSMUSG00000002885	16.0971	31.1507	-0.952055	4.56504	1.88543	0.169719	0.626362	no	Cd97
ENSMUSG00000002897	21.7797	18.0616	0.269681	4.3196	0.178529	0.67264	0.952529	no	Il17ra
ENSMUSG00000002900	335.343	279.465	0.262914	8.26422	0.484957	0.486185	0.877993	no	Lamb1
ENSMUSG00000002908	6.28453	5.06456	0.311384	2.51663	0.083512	0.772593	0.973152	no	Kcnn1
ENSMUSG00000002910	5.87479	5.25099	0.161631	2.48775	0.0173801	0.895116	0.990411	no	Arrdc2
ENSMUSG00000002944	7.29847	902.074	-6.94807	8.82887	51.886	5.88189e-13	1.55126e-10	yes	Cd36
ENSMUSG00000002948	20.5608	26.653	-0.374405	4.56405	0.467809	0.493997	0.882034	no	Map2k7
ENSMUSG00000002949	47.5959	40.2511	0.241519	5.45849	0.310212	0.57755	0.923968	no	Timm44
ENSMUSG00000002957	67.0652	85.4779	-0.349926	6.25399	0.71342	0.398311	0.819556	no	Ap2a2
ENSMUSG00000002963	60.2624	45.1554	0.416444	5.72128	1.08935	0.296615	0.761485	no	Pnkp
ENSMUSG00000002968	29.359	39.0343	-0.410801	5.09781	0.664991	0.414803	0.833967	no	Med25
ENSMUSG00000002980	854.927	871.092	-0.0270246	9.75331	0.0073962	0.931465	0.99363	no	Bcam
ENSMUSG00000002981	207.649	185.036	0.1663	7.61757	0.222948	0.636803	0.941257	no	Clptm1
ENSMUSG00000002983	79.7243	72.951	0.127932	6.25521	0.091156	0.762713	0.972479	no	Relb
ENSMUSG00000002984	33.9293	41.1837	-0.279473	5.23282	0.302821	0.582119	0.925697	no	Tomm40
ENSMUSG00000002985	8446.1	7107.75	0.24889	12.925	0.574969	0.448291	0.85589	no	Apoe
ENSMUSG00000002992	14.1343	0.073595	7.52214	2.83784	24.7074	6.67287e-07	4.33957e-05	yes	Apoc2
ENSMUSG00000002996	190.81	192.629	-0.0136944	7.58322	0.00183111	0.965868	0.995903	no	Hbp1
ENSMUSG00000002997	2.21536	2.63218	-0.246848	1.30549	0.0199703	0.88762	0.98942	no	Prkar2b
ENSMUSG00000003031	13.3789	13.0304	0.037998	3.72809	0.00264949	0.958948	0.995267	no	Cdkn1b
ENSMUSG00000003032	131.941	84.1777	0.648472	6.75632	2.48572	0.114884	0.548224	no	Klf4
ENSMUSG00000003033	72.6866	80.466	-0.146661	6.25973	0.165717	0.683947	0.955853	no	Ap1m1
ENSMUSG00000003037	200.845	191.115	0.0716473	7.61491	0.0487578	0.825239	0.981463	no	Rab8a
ENSMUSG00000003038	283.617	312.83	-0.141434	8.22048	0.194131	0.6595	0.950005	no	Hmgn2
ENSMUSG00000003039	193.647	192.205	0.01077	7.59226	0.000984101	0.974974	0.997128	no	Fam32a
ENSMUSG00000003051	491.784	37.2791	3.72137	8.04755	44.4926	2.55317e-11	4.65598e-09	yes	Elf3
ENSMUSG00000003062	44.8891	55.7187	-0.311757	5.65398	0.603009	0.437432	0.849727	no	Stard3nl
ENSMUSG00000003068	28.1758	35.2698	-0.324254	4.98961	0.429809	0.512083	0.892525	no	Stk11
ENSMUSG00000003070	0.0679779	0.305342	-2.11848	-2.07785	0.494777	0.481804	0.875659	no	Efna2
ENSMUSG00000003072	397.127	450.98	-0.183462	8.72827	0.341242	0.559113	0.916853	no	Atp5d
ENSMUSG00000003099	62.4404	60.665	0.0416315	5.94488	0.0105632	0.91814	0.993494	no	Ppp5c
ENSMUSG00000003119	13.6386	12.5148	0.124065	3.71418	0.0284807	0.865984	0.98721	no	Cdk12
ENSMUSG00000003123	5.18977	28.3054	-2.4461	4.06985	6.44709	0.0111134	0.145081	no	Lipe
ENSMUSG00000003131	118.947	151.511	-0.349084	7.07977	1.00036	0.317224	0.770475	no	Pafah1b2
ENSMUSG00000003134	36.889	27.0362	0.448194	5.00046	0.751806	0.385905	0.808947	no	Tbc1d8
ENSMUSG00000003135	7.13586	6.67039	0.0977347	2.79733	0.00902696	0.924307	0.99363	no	Cnot11
ENSMUSG00000003153	10.2082	16.2848	-0.673	3.73274	0.504842	0.47738	0.874033	no	Slc2a3
ENSMUSG00000003154	28.7295	21.9402	0.388627	4.66576	0.534966	0.464526	0.867823	no	Foxj2
ENSMUSG00000003161	239.368	291.547	-0.284461	8.0526	0.760556	0.383155	0.806434	no	Sri
ENSMUSG00000003166	70.6461	100.029	-0.501737	6.41593	1.30857	0.252655	0.724195	no	Dgcr2
ENSMUSG00000003178	5.57661	3.03637	0.876578	2.12267	0.482374	0.487349	0.878679	no	Mical3
ENSMUSG00000003184	69.4031	65.9212	0.0742563	6.0813	0.0389572	0.843534	0.984577	no	Irf3
ENSMUSG00000003190	22.4332	16.286	0.461949	4.27844	0.552373	0.45735	0.862506	no	Bcl2l12
ENSMUSG00000003198	5.03117	6.53418	-0.376751	2.54388	0.114055	0.735574	0.968372	no	Zfp959
ENSMUSG00000003199	46.2765	42.2301	0.132104	5.46927	0.0912328	0.762616	0.972479	no	Mpnd
ENSMUSG00000003200	93.8368	123.687	-0.398355	6.76567	1.22311	0.268751	0.746772	no	Sh3gl1
ENSMUSG00000003206	16.9135	1.31204	3.68514	3.19472	8.18983	0.00421259	0.0706988	no	Ebi3
ENSMUSG00000003208	18.1063	20.1467	-0.154057	4.26114	0.069251	0.79243	0.975999	no	Ccdc94
ENSMUSG00000003226	42.4372	37.9968	0.159469	5.33146	0.12341	0.725365	0.967285	no	Ranbp2
ENSMUSG00000003227	14.2165	26.8046	-0.914598	4.36177	1.04759	0.306063	0.761782	no	Edar
ENSMUSG00000003228	5.32595	12.2213	-1.19715	3.14103	1.62967	0.201749	0.663328	no	Grk5
ENSMUSG00000003233	11.4295	8.57653	0.413727	3.32926	0.244863	0.620716	0.936289	no	Dvl3
ENSMUSG00000003234	82.172	80.6593	0.0266981	6.34807	0.00441035	0.947051	0.993992	no	Abcf3
ENSMUSG00000003235	40.1976	44.3804	-0.142939	5.40382	0.0942321	0.758864	0.972479	no	Eif2b5
ENSMUSG00000003269	61.8974	53.6414	0.206568	5.85341	0.231556	0.630373	0.940105	no	Cyth2
ENSMUSG00000003271	8.15519	0.545817	3.89237	2.13642	7.71418	0.00547889	0.0866095	no	Sult2b1
ENSMUSG00000003273	1.88344	0.775598	1.27938	0.461789	0.442351	0.50599	0.889001	no	Car11
ENSMUSG00000003279	0.633884	0.355394	0.831603	-0.883456	0.132843	0.715502	0.96494	no	Dlgap1
ENSMUSG00000003282	0.0695863	1.29353	-4.15964	-0.446806	2.75721	0.096817	0.510755	no	Plag1
ENSMUSG00000003283	134.583	0.570043	7.87721	6.07947	90.7643	1.61847e-21	1.78932e-18	yes	Hck
ENSMUSG00000003299	117.514	136.027	-0.210985	6.98662	0.380854	0.537146	0.90431	no	Mrpl4
ENSMUSG00000003308	91.0343	113.348	-0.316395	6.6758	0.765808	0.381517	0.805202	no	Keap1
ENSMUSG00000003309	94.1173	60.1397	0.646003	6.27008	2.96251	0.0852158	0.478838	no	Ap1m2
ENSMUSG00000003316	149.873	136.287	0.136994	7.16116	0.154351	0.694411	0.959565	no	Glg1
ENSMUSG00000003341	0.0574172	0.00645086	2.61905	-3.66723	0.973136	0.323899	0.773336	no	Atp8b3
ENSMUSG00000003344	25.8382	19.2606	0.423326	4.498	0.437303	0.508427	0.89081	no	Btbd2
ENSMUSG00000003345	22.5708	30.9552	-0.455868	4.74472	0.759156	0.383593	0.806434	no	Csnk1g2
ENSMUSG00000003346	34.5237	36.9666	-0.0985617	5.16157	0.0304766	0.861413	0.987143	no	Abhd17a
ENSMUSG00000003348	31.9702	27.1154	0.23774	4.8871	0.211804	0.645357	0.944799	no	Mob3a
ENSMUSG00000003352	31.3674	17.3096	0.857252	4.60804	2.00027	0.157271	0.608737	no	Cacnb3
ENSMUSG00000003354	3.03508	0.394957	2.93166	0.819465	1.23441	0.266551	0.743693	no	Ccdc65
ENSMUSG00000003355	6.1052	1.46522	2.05636	1.93773	2.11421	0.145938	0.596188	no	Fkbp11
ENSMUSG00000003360	3.98965	3.79775	0.070445	1.97856	0.00297715	0.956486	0.994784	no	Ddx23
ENSMUSG00000003363	289.743	214.343	0.434824	7.9778	1.62208	0.202801	0.664657	no	Pld3
ENSMUSG00000003378	2.72773	0.0800034	5.03552	0.535033	4.46614	0.0345731	0.296444	no	Grik5
ENSMUSG00000003379	1.10089	1.13543	-0.0430705	0.223218	0.000346419	0.98515	0.998641	no	Cd79a
ENSMUSG00000003380	428.227	477.857	-0.158181	8.82365	0.253767	0.614435	0.933846	no	Rabac1
ENSMUSG00000003382	51.6566	44.4996	0.215088	5.58873	0.267523	0.604998	0.931107	no	Etv3
ENSMUSG00000003402	148.315	95.1028	0.641054	6.92786	3.26266	0.070874	0.439429	no	Prkcsh
ENSMUSG00000003411	0.305901	0.3948	-0.361713	-1.33354	0.0178881	0.893603	0.990038	no	Rab3b
ENSMUSG00000003418	7.18256	7.48605	-0.0591917	2.88401	0.00365607	0.951785	0.993992	no	St8sia6
ENSMUSG00000003420	205.737	217.349	-0.0791437	7.72513	0.0430583	0.835616	0.98342	no	Fcgrt
ENSMUSG00000003421	105.222	99.3017	0.0835618	6.67679	0.0560474	0.812856	0.97987	no	Nosip
ENSMUSG00000003423	51.1772	59.141	-0.208475	5.78678	0.266339	0.605799	0.931107	no	Pih1d1
ENSMUSG00000003429	577.169	613.225	-0.0874063	9.21734	0.0692914	0.792371	0.975999	no	Rps11
ENSMUSG00000003435	170.59	150.638	0.179421	7.32788	0.305751	0.580299	0.92535	no	Supt5
ENSMUSG00000003437	56.6059	65.1144	-0.201821	5.92857	0.232393	0.629755	0.939824	no	Paf1
ENSMUSG00000003438	61.1533	73.3009	-0.261321	6.07201	0.466996	0.494372	0.882437	no	Timm50
ENSMUSG00000003444	29.1105	40.2289	-0.466677	5.1176	1.04489	0.306688	0.761782	no	Med29
ENSMUSG00000003452	19.881	10.2037	0.961641	3.91533	1.51257	0.218748	0.683765	no	Bicd1
ENSMUSG00000003458	227.024	190.727	0.251321	7.70683	0.44755	0.503501	0.887629	no	Ncstn
ENSMUSG00000003464	94.4177	110.072	-0.221325	6.67656	0.388254	0.533219	0.903185	no	Pex19
ENSMUSG00000003469	0.0382252	0.401837	-3.27211	-1.89985	1.57865	0.208956	0.673766	no	Phyhip
ENSMUSG00000003476	0.00849724	0	1.94997	-4.26318	1.07276	0.300323	0.761485	no	Crhr2
ENSMUSG00000003477	21.8105	74.747	-1.77677	5.59477	3.91921	0.0477374	0.356499	no	Inmt
ENSMUSG00000003484	1.15634	1.16682	-0.0128741	0.27387	5.60902e-05	0.994024	0.998938	no	Cyp4f18
ENSMUSG00000003500	9.59248	59.9769	-2.64444	5.12236	10.5101	0.00118727	0.0265481	yes	Impdh1
ENSMUSG00000003518	13.3947	52.4272	-1.96861	5.04254	8.42886	0.00369312	0.0637964	no	Dusp3
ENSMUSG00000003526	7.90329	14.6767	-0.892427	3.50338	0.62785	0.428145	0.843839	no	Prodh
ENSMUSG00000003527	35.7128	44.1759	-0.306963	5.32166	0.4748	0.490787	0.879677	no	Dgcr14
ENSMUSG00000003528	77.1146	105.28	-0.449201	6.51168	1.41008	0.235044	0.701009	no	Slc25a1
ENSMUSG00000003531	59.5354	80.9325	-0.443021	6.13509	1.33809	0.247371	0.717923	no	Dgcr6
ENSMUSG00000003534	394.762	436.688	-0.145645	8.69965	0.152832	0.695844	0.960348	no	Ddr1
ENSMUSG00000003541	405.625	620.664	-0.613622	9.00335	1.72197	0.18944	0.651801	no	Ier3
ENSMUSG00000003545	492.361	347.842	0.501283	8.71476	2.46476	0.116425	0.549759	no	Fosb
ENSMUSG00000003546	48.2286	34.6591	0.47663	5.37475	1.25731	0.26216	0.737546	no	Klc4
ENSMUSG00000003549	39.834	44.3811	-0.155932	5.39764	0.138139	0.710138	0.964056	no	Ercc1
ENSMUSG00000003555	0	0.469206	-7.30212	-1.80928	4.37312	0.0365101	0.306909	no	Cyp17a1
ENSMUSG00000003559	82.8829	92.4737	-0.158004	6.45495	0.171464	0.678814	0.953322	no	As3mt
ENSMUSG00000003573	10.3972	6.09651	0.769872	3.05201	0.715853	0.397507	0.819514	no	Homer3
ENSMUSG00000003575	50.1605	37.6041	0.415399	5.45711	0.646891	0.421227	0.83977	no	Crtc1
ENSMUSG00000003581	19.5839	37.0428	-0.919527	4.82586	3.30126	0.0692269	0.434086	no	Rnf215
ENSMUSG00000003585	0.443708	0.282053	0.650153	-1.29042	0.064811	0.799047	0.976575	no	Sec14l2
ENSMUSG00000003604	6.75752	3.91638	0.786174	2.42855	0.492057	0.483011	0.876529	no	Aven
ENSMUSG00000003617	165.203	33.3924	2.30685	6.63435	13.607	0.000225339	0.00673315	yes	Cp
ENSMUSG00000003623	109.378	98.0766	0.157287	6.69732	0.202864	0.652419	0.947741	no	Crot
ENSMUSG00000003644	46.8237	29.6411	0.659614	5.25854	1.54098	0.214471	0.678548	no	Rps6ka1
ENSMUSG00000003660	136.343	127.594	0.0955952	7.04457	0.0752161	0.783888	0.974896	no	Snrnp200
ENSMUSG00000003662	63.8311	71.5764	-0.165291	6.08219	0.190851	0.662209	0.950445	no	Ciao1
ENSMUSG00000003665	92.4703	12.9564	2.8356	5.72134	10.2808	0.00134421	0.0292469	yes	Has1
ENSMUSG00000003680	18.0775	13.1453	0.459228	3.96886	0.42358	0.515156	0.894392	no	Taf6l
ENSMUSG00000003721	64.0908	53.9423	0.248724	5.88422	0.390529	0.532021	0.902313	no	Insig2
ENSMUSG00000003731	25.4361	28.7883	-0.178658	4.76345	0.114842	0.734698	0.967617	no	Kpna6
ENSMUSG00000003746	52.4093	22.8361	1.19884	5.23534	6.46582	0.0109969	0.144283	no	Man1a
ENSMUSG00000003752	50.6756	22.6876	1.15918	5.19887	5.68203	0.0171396	0.195223	no	Itpkc
ENSMUSG00000003762	32.0216	23.4899	0.446693	4.79718	0.800799	0.370854	0.796219	no	Adck4
ENSMUSG00000003778	79.6834	47.2474	0.754015	5.98897	3.22516	0.0725147	0.444444	no	Brd8
ENSMUSG00000003779	4.99152	7.49353	-0.58511	2.65349	0.242965	0.622073	0.936531	no	Kif20a
ENSMUSG00000003808	49.9971	67.8942	-0.441452	5.8825	1.21525	0.270294	0.748939	no	Farsa
ENSMUSG00000003809	40.8966	47.4395	-0.214434	5.4665	0.224966	0.635282	0.941148	no	Gcdh
ENSMUSG00000003810	17.0672	15.2791	0.159778	4.01994	0.0353803	0.850801	0.985858	no	Mast2
ENSMUSG00000003812	53.7221	30.0358	0.839098	5.38977	3.37815	0.0660662	0.425271	no	Dnase2a
ENSMUSG00000003813	104.191	104.096	0.00130477	6.7031	1.48249e-05	0.996928	0.999048	no	Rad23a
ENSMUSG00000003814	605.219	604.992	0.000534942	9.24116	3.07686e-06	0.9986	0.999448	no	Calr
ENSMUSG00000003824	7.41654	4.81199	0.623448	2.62312	0.348064	0.555211	0.9147	no	Syce2
ENSMUSG00000003847	45.1095	35.0616	0.363358	5.32672	0.636629	0.424934	0.8426	no	Nfat5
ENSMUSG00000003848	27.9502	39.7079	-0.506386	5.08226	0.849954	0.356565	0.783124	no	Nob1
ENSMUSG00000003849	68.3536	211.605	-1.63031	7.12957	18.8955	1.38079e-05	0.000650964	yes	Nqo1
ENSMUSG00000003863	0.962987	0.0420363	4.41111	-0.86474	3.88341	0.0487654	0.361076	no	Ppfia3
ENSMUSG00000003865	45.6257	33.4838	0.445956	5.30752	0.872932	0.350145	0.782972	no	Gys1
ENSMUSG00000003868	102.056	97.9637	0.0589341	6.64469	0.0286586	0.86557	0.98721	no	Ruvbl2
ENSMUSG00000003872	0.0841202	0.606474	-2.80197	-1.34542	1.32726	0.249293	0.720315	no	Lin7b
ENSMUSG00000003873	80.5705	82.4687	-0.0335048	6.34992	0.00878982	0.925305	0.99363	no	Bax
ENSMUSG00000003882	4.71888	0.348346	3.74313	1.36623	3.10325	0.078136	0.460716	no	Il7r
ENSMUSG00000003923	43.9858	48.6975	-0.147035	5.53572	0.115743	0.733698	0.9675	no	Tfam
ENSMUSG00000003929	4.52593	7.25052	-0.679452	2.56938	0.311755	0.576605	0.923957	no	Zfp81
ENSMUSG00000003934	0.382376	0.539287	-0.491512	-0.975581	0.035094	0.851399	0.985914	no	Efnb3
ENSMUSG00000003948	24.2677	29.7768	-0.295193	4.75864	0.301134	0.583172	0.92595	no	Mmd
ENSMUSG00000003949	7.67293	6.48264	0.24356	2.83292	0.050693	0.821862	0.981463	no	Hlf
ENSMUSG00000003955	60.5448	96.3697	-0.67063	6.29472	2.79388	0.0946247	0.503602	no	Fam162a
ENSMUSG00000003970	542.274	501.035	0.114108	9.02708	0.13273	0.715618	0.96494	no	Rpl8
ENSMUSG00000003992	56.9939	45.41	0.32761	5.67946	0.566926	0.451483	0.857987	no	Ssbp2
ENSMUSG00000004018	19.0135	15.2708	0.316283	4.10348	0.25908	0.610753	0.932373	no	Fancl
ENSMUSG00000004031	0	0.0436382	-3.96381	-3.82909	1.59695	0.206337	0.669582	no	Brinp2
ENSMUSG00000004032	50.2656	36.3786	0.466506	5.4386	1.10946	0.292199	0.761485	no	Gstm5
ENSMUSG00000004035	1.29234	2.26834	-0.809694	0.870431	0.155238	0.693579	0.959411	no	Gstm7
ENSMUSG00000004038	0.699702	0.168296	2.0441	-1.05663	0.873778	0.349911	0.782972	no	Gstm3
ENSMUSG00000004040	387.953	374.662	0.0502622	8.57499	0.0224774	0.880824	0.988698	no	Stat3
ENSMUSG00000004043	44.5988	35.5353	0.32754	5.32607	0.469362	0.493281	0.881824	no	Stat5a
ENSMUSG00000004044	263.772	659.582	-1.32223	8.85089	11.1922	0.000821433	0.0195563	yes	Ptrf
ENSMUSG00000004054	32.2325	53.7132	-0.7365	5.42696	2.47786	0.115459	0.548671	no	Map3k11
ENSMUSG00000004056	100.156	99.2077	0.0137426	6.63996	0.00126831	0.971591	0.996581	no	Akt2
ENSMUSG00000004069	97.4856	95.0649	0.0363251	6.58981	0.0111889	0.915759	0.993429	no	Dnaja3
ENSMUSG00000004070	86.2605	65.9148	0.388079	6.25049	1.10061	0.294132	0.761485	no	Hmox2
ENSMUSG00000004071	109.589	126.371	-0.20552	6.88299	0.308778	0.578431	0.924077	no	Cdip1
ENSMUSG00000004085	146.47	129.28	0.180002	7.10772	0.26327	0.607882	0.931641	no	Zak
ENSMUSG00000004096	95.216	91.1976	0.0621994	6.5431	0.0301516	0.862147	0.98721	no	Cwc15
ENSMUSG00000004098	11.776	7.27888	0.694085	3.2592	0.169724	0.680358	0.953621	no	Col5a3
ENSMUSG00000004099	54.626	37.9469	0.525344	5.53399	1.33167	0.248508	0.719807	no	Dnmt1
ENSMUSG00000004100	16.3765	18.0202	-0.138034	4.10831	0.0375357	0.846378	0.984577	no	Ppan
ENSMUSG00000004105	83.8719	171.861	-1.03496	6.99904	8.65956	0.00325349	0.0583682	no	Angptl2
ENSMUSG00000004110	1.34119	0.132348	3.3058	-0.346664	1.78163	0.18195	0.642288	no	Cacna1e
ENSMUSG00000004113	3.4564	0.304645	3.48969	0.943338	1.88558	0.169702	0.626362	no	Cacna1b
ENSMUSG00000004127	2.15109	7.54224	-1.80886	2.2914	2.29518	0.129776	0.571036	no	Trmt10a
ENSMUSG00000004151	12.3465	3.75206	1.71887	3.01742	2.43071	0.118979	0.553487	no	Etv1
ENSMUSG00000004187	6.96995	9.5991	-0.461602	3.05897	0.231348	0.630526	0.940105	no	Kifc2
ENSMUSG00000004207	1324.79	1484.05	-0.163782	10.4558	0.290717	0.589762	0.927455	no	Psap
ENSMUSG00000004221	37.0272	42.7437	-0.206938	5.31953	0.228005	0.633007	0.940888	no	Ikbkg
ENSMUSG00000004231	0.00849724	0	1.94997	-4.26318	1.07276	0.300323	0.761485	no	Pax2
ENSMUSG00000004233	12.9379	14.9405	-0.207689	3.80603	0.0908553	0.763093	0.972479	no	Wars2
ENSMUSG00000004263	17.2204	16.8647	0.030502	4.09517	0.00209595	0.963484	0.995903	no	Atn1
ENSMUSG00000004264	157.138	165.018	-0.0706192	7.33204	0.0476372	0.827227	0.981463	no	Phb2
ENSMUSG00000004266	188.595	46.9847	2.00495	6.88066	16.1452	5.86656e-05	0.00222213	yes	Ptpn6
ENSMUSG00000004267	11.8524	3.81557	1.63467	2.97815	2.53025	0.111682	0.542256	no	Eno2
ENSMUSG00000004268	88.5756	106.816	-0.270174	6.61094	0.57692	0.447522	0.85516	no	Emg1
ENSMUSG00000004270	131.922	158.368	-0.263705	7.18183	0.515156	0.472916	0.872016	no	Lpcat3
ENSMUSG00000004285	225.936	276.429	-0.291002	7.97287	0.819653	0.365282	0.791109	no	Atp6v1f
ENSMUSG00000004317	15.5684	6.61093	1.23491	3.47713	2.30403	0.129039	0.570786	no	Clcn5
ENSMUSG00000004319	54.6952	30.4081	0.847012	5.41277	2.85861	0.0908861	0.492086	no	Clcn3
ENSMUSG00000004328	0	1.17089	-8.61422	-0.663912	5.68002	0.0171592	0.195259	no	Hif3a
ENSMUSG00000004341	1.99082	0.46591	2.08978	0.345749	0.478179	0.489248	0.879154	no	Gpx6
ENSMUSG00000004344	0.00764504	0	1.87885	-4.27099	1.03497	0.308994	0.761782	no	Gpx5
ENSMUSG00000004347	13.4761	17.9344	-0.412405	3.97767	0.346184	0.556282	0.915207	no	Pde1c
ENSMUSG00000004356	14.5362	13.1394	0.145766	3.79553	0.0436678	0.834473	0.983083	no	Utp20
ENSMUSG00000004359	0	1.04933	-8.45718	-0.802271	5.78485	0.0161648	0.187748	no	Spic
ENSMUSG00000004360	1.00267	0.295674	1.75444	-0.523425	0.290447	0.589934	0.927455	no	9330159F19Rik
ENSMUSG00000004364	42.3171	33.6696	0.329705	5.24949	0.578546	0.446883	0.854784	no	Cul3
ENSMUSG00000004366	6.38271	0.645088	3.29983	1.83037	2.17225	0.14052	0.588919	no	Sst
ENSMUSG00000004371	0.98027	0.776856	0.336371	-0.108495	0.0231864	0.878973	0.988126	no	Il11
ENSMUSG00000004383	8.51996	15.4045	-0.854717	3.58613	0.943929	0.331269	0.777371	no	Large
ENSMUSG00000004393	81.5923	74.2836	0.13542	6.28516	0.0896958	0.764564	0.972479	no	Ddx56
ENSMUSG00000004394	113.225	122.552	-0.114099	6.88187	0.108102	0.742316	0.96969	no	Tmed4
ENSMUSG00000004415	0	0.0266256	-3.33067	-4.01234	2.06055	0.151156	0.602542	no	Col26a1
ENSMUSG00000004446	54.7436	37.0201	0.564014	5.52134	1.54238	0.214265	0.678512	no	Bid
ENSMUSG00000004451	78.4496	263.776	-1.74935	7.41921	25.1548	5.29083e-07	3.50522e-05	yes	Ralb
ENSMUSG00000004455	20.3541	18.0099	0.176832	4.26523	0.0873408	0.767585	0.972703	no	Ppp1cc
ENSMUSG00000004460	110.543	101.134	0.128372	6.72637	0.140113	0.708169	0.964056	no	Dnajb11
ENSMUSG00000004462	36.6011	29.6385	0.304184	5.05173	0.386389	0.534204	0.903763	no	Tbccd1
ENSMUSG00000004473	60.6943	59.9056	0.018574	5.91524	0.00137063	0.970467	0.996581	no	Clec11a
ENSMUSG00000004500	11.7518	16.4402	-0.484173	3.82224	0.188727	0.663978	0.951158	no	Zfp324
ENSMUSG00000004508	13.9867	4.67164	1.58129	3.22894	3.09565	0.0785017	0.461948	no	Gab2
ENSMUSG00000004530	53.1884	119.636	-1.16964	6.43397	9.17381	0.00245504	0.0469482	yes	Coro1c
ENSMUSG00000004535	407.158	319.413	0.350158	8.50515	1.25215	0.263142	0.738294	no	Tax1bp1
ENSMUSG00000004542	0.00764504	0	1.87885	-4.27099	1.03497	0.308994	0.761782	no	Psg19
ENSMUSG00000004552	0.87128	1.22242	-0.489205	0.129808	0.0633321	0.801305	0.976927	no	Ctse
ENSMUSG00000004558	231.307	135.947	0.766752	7.52101	3.82361	0.0505352	0.370045	no	Ndrg2
ENSMUSG00000004561	13.6461	17.4383	-0.353857	3.96257	0.290064	0.590179	0.927455	no	Mettl17
ENSMUSG00000004562	51.9777	78.803	-0.600428	6.03208	2.50846	0.113236	0.545528	no	Arhgef40
ENSMUSG00000004565	44.5273	29.8245	0.578253	5.21815	1.41167	0.23478	0.700577	no	Pnpla6
ENSMUSG00000004567	22.4438	27.04	-0.268614	4.63168	0.235182	0.627708	0.93894	no	Mcoln1
ENSMUSG00000004568	61.7851	48.0143	0.363565	5.77998	0.719917	0.396171	0.818294	no	Arhgef18
ENSMUSG00000004591	23.0126	23.1248	-0.00667377	4.53086	0.000148345	0.990282	0.998641	no	Pkn2
ENSMUSG00000004609	1.55106	0.363822	2.08225	0.0091507	1.16764	0.279887	0.754651	no	Cd33
ENSMUSG00000004610	201.923	214.445	-0.0867681	7.70205	0.0694985	0.792068	0.975961	no	Etfb
ENSMUSG00000004612	0.00764504	3.65704	-8.36001	0.913244	11.4261	0.000724195	0.0175724	yes	Nkg7
ENSMUSG00000004626	168.38	114.39	0.557669	7.14398	1.77165	0.183178	0.64363	no	Stxbp2
ENSMUSG00000004630	0.00764504	0.00895981	-0.0513666	-4.15524	0.000141503	0.990509	0.998641	no	Pcp2
ENSMUSG00000004631	87.1598	44.7749	0.960995	6.04471	6.29055	0.0121383	0.154471	no	Sgce
ENSMUSG00000004633	13.7692	3.85267	1.83693	3.14702	2.67306	0.10206	0.522614	no	Chn2
ENSMUSG00000004637	25.2255	26.3693	-0.0636539	4.69185	0.012144	0.912251	0.993284	no	Wwox
ENSMUSG00000004642	42.7028	76.0748	-0.832736	5.89328	3.2643	0.0708033	0.439303	no	Slbp
ENSMUSG00000004654	0.00849724	0	1.94997	-4.26318	1.07276	0.300323	0.761485	no	Ghrhr
ENSMUSG00000004655	12.4823	315.357	-4.65844	7.35726	32.0563	1.49765e-08	1.47178e-06	yes	Aqp1
ENSMUSG00000004661	7.51096	4.04004	0.893823	2.54159	0.581327	0.445793	0.854533	no	Arid3b
ENSMUSG00000004665	580.057	788.715	-0.443306	9.41877	1.96262	0.161234	0.615598	no	Cnn2
ENSMUSG00000004667	161.273	138.573	0.218867	7.22854	0.412133	0.520889	0.896827	no	Polr2e
ENSMUSG00000004668	8.08389	0.00727304	9.60423	2.03252	21.9727	2.76557e-06	0.000153355	yes	Abca13
ENSMUSG00000004677	19.2065	13.8663	0.469775	4.05173	0.558535	0.454851	0.860947	no	Myo9b
ENSMUSG00000004698	8.44327	1.68758	2.32307	2.35388	2.39368	0.121827	0.558699	no	Hdac9
ENSMUSG00000004707	2.49252	1.25807	0.982968	0.942072	0.348559	0.55493	0.914649	no	Ly9
ENSMUSG00000004709	0.0399296	0.20491	-2.26683	-2.53114	0.759513	0.383481	0.806434	no	Cd244
ENSMUSG00000004730	0.462867	0.0500891	3.12941	-1.71035	1.45054	0.228441	0.693943	no	Emr1
ENSMUSG00000004748	0.00764504	4.83407	-8.7571	1.30499	14.0951	0.000173792	0.00544107	yes	Mtfp1
ENSMUSG00000004768	10.6811	14.0056	-0.391005	3.63136	0.211496	0.645597	0.94497	no	Rab23
ENSMUSG00000004771	197.395	265.449	-0.427284	7.85468	1.4552	0.227695	0.693116	no	Rab11a
ENSMUSG00000004788	76.1811	99.8814	-0.390658	6.46074	1.12423	0.28901	0.757542	no	Eif2b2
ENSMUSG00000004789	116.324	134.479	-0.209304	6.97096	0.377519	0.538934	0.905868	no	Dlst
ENSMUSG00000004791	47.1711	20.7489	1.18501	5.08774	1.72997	0.188415	0.650779	no	Pgf
ENSMUSG00000004798	23.4996	16.0734	0.54754	4.3099	0.868971	0.35124	0.782972	no	Ulk2
ENSMUSG00000004814	0.0934696	0	5.01109	-3.40889	2.14177	0.143336	0.591772	no	Ccl24
ENSMUSG00000004815	5.90114	10.6046	-0.845133	3.05351	0.700035	0.402772	0.823297	no	Dgkq
ENSMUSG00000004837	52.2405	34.8384	0.584488	5.44571	0.372129	0.541846	0.90808	no	Grap
ENSMUSG00000004842	0.841351	0.549771	0.613295	-0.431268	0.0805696	0.776527	0.973287	no	Pou1f1
ENSMUSG00000004843	142.692	146.598	-0.0388796	7.17685	0.013008	0.909196	0.992881	no	Chmp2b
ENSMUSG00000004846	90.2713	71.791	0.330577	6.34125	0.789673	0.374199	0.799325	no	Plod3
ENSMUSG00000004849	102.277	105.922	-0.0504282	6.70248	0.0176527	0.894301	0.990315	no	Ap1s1
ENSMUSG00000004864	58.0497	13.8116	2.07092	5.16903	17.7855	2.47259e-05	0.00107463	yes	Mapk13
ENSMUSG00000004865	41.9772	38.6728	0.118241	5.3353	0.0669927	0.795767	0.976573	no	Srpk1
ENSMUSG00000004872	3.51752	0	10.1998	0.853219	10.2915	0.00133647	0.0291144	yes	Pax3
ENSMUSG00000004880	33.9164	57.4622	-0.760428	5.51528	2.73091	0.0984234	0.514483	no	Lbr
ENSMUSG00000004885	13.7274	7.51992	0.867745	3.41579	0.981279	0.321883	0.773336	no	Crabp2
ENSMUSG00000004891	1.40054	21.6598	-3.94621	3.53326	12.7729	0.000351668	0.00975026	yes	Nes
ENSMUSG00000004892	0.118961	0.00727304	3.56339	-3.17714	1.13014	0.287745	0.755631	no	Bcan
ENSMUSG00000004895	13.8742	6.51357	1.09048	3.35611	1.60463	0.205248	0.668914	no	Prcc
ENSMUSG00000004896	17.2838	10.7999	0.677987	3.81652	0.953615	0.328801	0.774188	no	Rrnad1
ENSMUSG00000004897	110.15	102.921	0.0978898	6.73583	0.0740254	0.785563	0.975109	no	Hdgf
ENSMUSG00000004902	0.603123	0.128448	2.2008	-1.28689	0.640485	0.423535	0.841706	no	Slc25a18
ENSMUSG00000004929	40.2962	27.4615	0.553106	5.08437	1.26828	0.260089	0.735526	no	Thop1
ENSMUSG00000004931	60.1159	67.9054	-0.175638	6.00135	0.0888228	0.765679	0.972479	no	Apba3
ENSMUSG00000004933	10.7224	0.174027	5.92204	2.45754	13.5642	0.000230546	0.00684251	yes	Matk
ENSMUSG00000004934	38.8002	37.5602	0.0465384	5.25655	0.0103749	0.91887	0.993494	no	Pias4
ENSMUSG00000004936	159.365	206.827	-0.376111	7.51684	1.3129	0.251869	0.723031	no	Map2k1
ENSMUSG00000004937	211.049	206.123	0.0340685	7.70483	0.0114281	0.914866	0.993429	no	Sgta
ENSMUSG00000004939	0	0.0363652	-3.71956	-3.90752	1.48597	0.222843	0.686876	no	Nmrk2
ENSMUSG00000004945	50.8962	61.1772	-0.265414	5.80953	0.440518	0.506872	0.889744	no	Tmem242
ENSMUSG00000004947	37.3898	20.398	0.873828	4.85505	2.8157	0.0933462	0.49957	no	Dtx2
ENSMUSG00000004948	0	0.0322543	-3.57031	-3.94221	1.4456	0.229235	0.693982	no	Zp3
ENSMUSG00000004951	566.268	432.57	0.388587	8.96424	0.759494	0.383487	0.806434	no	Hspb1
ENSMUSG00000004952	20.0125	28.1872	-0.493574	4.59377	0.465721	0.494962	0.882542	no	Rasa4
ENSMUSG00000004961	1.92409	0	9.33075	0.0159642	7.59074	0.00586687	0.0909979	no	Syt5
ENSMUSG00000004980	587.165	648.639	-0.143648	9.27135	0.230686	0.631016	0.940342	no	Hnrnpa2b1
ENSMUSG00000004988	1.98725	1.62803	0.286329	0.891659	0.0297032	0.863165	0.98721	no	Fxyd4
ENSMUSG00000004994	21.3155	12.4525	0.775584	4.08169	1.40918	0.235193	0.701219	no	Ccdc130
ENSMUSG00000004996	13.6053	27.0786	-0.992535	4.34983	1.85672	0.173004	0.632288	no	Mri1
ENSMUSG00000005034	37.3634	83.4953	-1.15977	5.91833	5.16695	0.0230205	0.236888	no	Prkacb
ENSMUSG00000005043	14.2682	21.2637	-0.575432	4.15497	0.734371	0.39147	0.813201	no	Sgsh
ENSMUSG00000005054	489.531	1455.56	-1.57213	9.9257	14.0605	0.00017702	0.00551287	yes	Cstb
ENSMUSG00000005057	0.271816	0.794575	-1.53464	-0.787627	0.389544	0.532539	0.902871	no	Sh2b2
ENSMUSG00000005069	34.2157	49.9497	-0.545433	5.39681	1.19521	0.274282	0.75198	no	Pex5
ENSMUSG00000005078	37.8042	52.9169	-0.485014	5.50489	1.35313	0.244732	0.714118	no	Jkamp
ENSMUSG00000005087	118.976	56.7265	1.06847	6.45777	7.826	0.00515001	0.0826665	no	Cd44
ENSMUSG00000005089	3.16228	0.594301	2.40315	0.945735	1.34493	0.246167	0.716349	no	Slc1a2
ENSMUSG00000005102	18.3467	5.7389	1.67614	3.59563	4.71109	0.0299687	0.275528	no	Eif2ak4
ENSMUSG00000005103	278.148	340.832	-0.293241	8.27397	0.825277	0.363642	0.790079	no	Wdr1
ENSMUSG00000005107	4.88635	24.5476	-2.32771	3.88426	4.39476	0.0360496	0.303947	no	Slc2a9
ENSMUSG00000005124	9.43546	1.69752	2.47102	2.48826	1.955	0.162049	0.616957	no	Wisp1
ENSMUSG00000005125	65.6027	162.267	-1.30637	6.83267	8.74434	0.00310564	0.0563442	no	Ndrg1
ENSMUSG00000005131	4.408	2.42336	0.861747	1.79115	0.364338	0.546107	0.91047	no	4930550C14Rik
ENSMUSG00000005142	127.485	76.16	0.743309	6.67059	4.0026	0.0454302	0.348791	no	Man2b1
ENSMUSG00000005148	25.2437	5.17455	2.28617	3.93133	9.38852	0.00218348	0.0432515	yes	Klf5
ENSMUSG00000005150	28.3511	26.8339	0.0791376	4.78867	0.0232888	0.878708	0.988012	no	Wdr83
ENSMUSG00000005161	517.909	584.856	-0.175385	9.10704	0.323633	0.569432	0.921905	no	Prdx2
ENSMUSG00000005198	109.194	102.684	0.0886531	6.72774	0.0649254	0.798874	0.976575	no	Polr2a
ENSMUSG00000005204	28.2596	35.2171	-0.317552	4.99034	0.477895	0.489378	0.879154	no	Senp3
ENSMUSG00000005220	0.86389	0	8.17847	-1.05509	4.21369	0.040099	0.325223	no	Corin
ENSMUSG00000005225	1.87637	5.77173	-1.61793	1.95311	1.30951	0.252483	0.724195	no	Plekha8
ENSMUSG00000005233	9.10025	17.2262	-0.920966	3.72375	1.50394	0.220066	0.684269	no	Spc25
ENSMUSG00000005237	2.4032	1.26107	0.930347	0.911149	0.214671	0.643131	0.944016	no	Dnah2
ENSMUSG00000005251	157.074	119.468	0.394748	7.11186	0.811194	0.367768	0.793735	no	Ripk4
ENSMUSG00000005262	84.1631	100.492	-0.255842	6.52943	0.440304	0.506976	0.889761	no	Ufd1l
ENSMUSG00000005267	0.696773	2.30881	-1.7239	0.635163	0.600211	0.438498	0.850463	no	Zfp287
ENSMUSG00000005268	5.87585	1.00239	2.54576	1.80024	1.52358	0.217079	0.682043	no	Prlr
ENSMUSG00000005299	67.9298	64.6432	0.0714632	6.05169	0.034035	0.853632	0.985914	no	Letm1
ENSMUSG00000005312	24.2096	39.1309	-0.692741	4.98725	2.13996	0.143505	0.591772	no	Ubqln1
ENSMUSG00000005320	0.118865	3.26553	-4.74301	0.803089	4.84722	0.0276907	0.261377	no	Fgfr4
ENSMUSG00000005338	2.47142	0.415942	2.56512	0.577014	1.23093	0.267227	0.744523	no	Cadm3
ENSMUSG00000005354	235.486	310.349	-0.398223	8.09258	1.57741	0.209134	0.673766	no	Txn2
ENSMUSG00000005355	1.19594	0.555958	1.10081	-0.110931	0.24064	0.623744	0.937179	no	Casp14
ENSMUSG00000005357	0.0404227	0.00727304	2.05488	-3.82495	0.468232	0.493801	0.882023	no	Slc1a6
ENSMUSG00000005360	89.6633	127.726	-0.510617	6.76478	1.76218	0.184352	0.644723	no	Slc1a3
ENSMUSG00000005362	67.8487	91.5085	-0.431435	6.317	1.23108	0.267197	0.744523	no	Crbn
ENSMUSG00000005364	0	0.189099	-6.00438	-2.79535	2.4803	0.11528	0.548465	no	Il5ra
ENSMUSG00000005370	28.3207	31.3536	-0.146963	4.90138	0.0701582	0.791107	0.975756	no	Msh6
ENSMUSG00000005371	20.7061	34.4183	-0.732862	4.78718	2.07321	0.149905	0.601424	no	Fbxo11
ENSMUSG00000005373	1.16209	0.282828	2.02459	-0.379301	0.790146	0.374056	0.799234	no	Mlxipl
ENSMUSG00000005374	19.8484	22.833	-0.201905	4.41887	0.0735237	0.786274	0.975109	no	Tbl2
ENSMUSG00000005378	44.1727	53.8176	-0.285079	5.61598	0.481447	0.487767	0.878806	no	Wbscr22
ENSMUSG00000005397	69.4902	60.1659	0.20799	6.01959	0.0666057	0.796345	0.976575	no	Nid1
ENSMUSG00000005410	12.8145	23.0246	-0.844979	4.16743	1.64637	0.199454	0.660429	no	Mcm5
ENSMUSG00000005413	53.496	66.5029	-0.313709	5.90802	0.518226	0.471599	0.87124	no	Hmox1
ENSMUSG00000005417	124.926	135.081	-0.112678	7.02293	0.0885577	0.766019	0.972479	no	Mprip
ENSMUSG00000005442	54.1194	47.2692	0.195246	5.66511	0.239261	0.62474	0.937538	no	Cic
ENSMUSG00000005447	63.876	35.383	0.851968	5.63451	3.5526	0.0594521	0.403704	no	Pafah1b3
ENSMUSG00000005465	0.37641	2.91823	-2.94286	0.760338	1.82311	0.176944	0.63608	no	Il27ra
ENSMUSG00000005469	9.5721	12.7346	-0.411615	3.48567	0.277422	0.598396	0.930385	no	Prkaca
ENSMUSG00000005470	2.9478	3.37538	-0.194737	1.68324	0.0136324	0.907052	0.992325	no	Asf1b
ENSMUSG00000005474	0.336382	0.845759	-1.3204	-0.640326	0.218076	0.64051	0.942673	no	Myl10
ENSMUSG00000005481	40.9287	47.7055	-0.22105	5.47134	0.270016	0.603321	0.93083	no	Ddx39
ENSMUSG00000005483	1510.09	832.868	0.858477	10.1942	6.56431	0.0104044	0.139155	no	Dnajb1
ENSMUSG00000005493	0.00764504	0.203645	-4.24867	-2.68781	1.43176	0.231477	0.696006	no	Msh4
ENSMUSG00000005501	19.4281	23.2856	-0.261237	4.41991	0.217326	0.641085	0.943048	no	Usp40
ENSMUSG00000005505	12.6451	8.66688	0.54438	3.42006	0.430182	0.5119	0.892299	no	Kbtbd4
ENSMUSG00000005506	62.6254	70.615	-0.173304	6.05892	0.190872	0.662192	0.950445	no	Celf1
ENSMUSG00000005510	117.055	134.093	-0.196041	6.97294	0.340863	0.559331	0.916853	no	Ndufs3
ENSMUSG00000005514	274.901	194.424	0.499717	7.87474	2.20143	0.137883	0.585227	no	Por
ENSMUSG00000005533	7.6111	11.9359	-0.648992	3.29614	0.565465	0.452067	0.858465	no	Igf1r
ENSMUSG00000005534	74.8146	55.2785	0.436582	6.02444	1.19974	0.273374	0.751502	no	Insr
ENSMUSG00000005540	5.87664	2.73706	1.10078	2.12165	0.331836	0.56458	0.920021	no	Fcer2a
ENSMUSG00000005547	107.251	4.5061	4.57125	5.80543	29.8568	4.65159e-08	3.99427e-06	yes	Cyp2a5
ENSMUSG00000005553	4.32318	0.0154107	7.89374	1.14938	8.97473	0.00273738	0.0509165	no	Atp4a
ENSMUSG00000005566	65.0146	93.4646	-0.523644	6.30903	2.02885	0.154337	0.604398	no	Trim28
ENSMUSG00000005575	10.1629	13.0132	-0.356851	3.54049	0.211168	0.645853	0.945111	no	Ube2m
ENSMUSG00000005580	2.48319	6.1936	-1.3174	2.13312	0.824869	0.363761	0.790079	no	Adcy9
ENSMUSG00000005583	5.47577	122.316	-4.48007	5.99872	35.8926	2.08504e-09	2.47532e-07	yes	Mef2c
ENSMUSG00000005609	62.4292	54.2943	0.201348	5.86815	0.211784	0.645373	0.944799	no	Ctr9
ENSMUSG00000005610	610.122	570.06	0.0979861	9.20491	0.105639	0.745165	0.971319	no	Eif4g2
ENSMUSG00000005611	6.26664	8.95847	-0.515321	2.93705	0.214009	0.643643	0.944052	no	Mrvi1
ENSMUSG00000005615	47.6516	55.2636	-0.213702	5.68665	0.272368	0.601748	0.93083	no	Pcyt1a
ENSMUSG00000005621	11.2809	13.3486	-0.242498	3.62796	0.103446	0.747733	0.971494	no	Zfp592
ENSMUSG00000005625	198.139	217.297	-0.13316	7.69882	0.169871	0.680227	0.953621	no	Psmd4
ENSMUSG00000005628	6.82724	2.14095	1.67125	2.17903	1.20391	0.272542	0.750817	no	Tmod4
ENSMUSG00000005640	0.424862	0.663533	-0.639413	-0.753348	0.0466709	0.828961	0.981689	no	Insrr
ENSMUSG00000005656	117.827	127.404	-0.112658	6.93857	0.101202	0.750392	0.971687	no	Snx6
ENSMUSG00000005667	10.6954	6.53999	0.709531	3.11539	0.453398	0.500726	0.885291	no	Mthfd2
ENSMUSG00000005672	25.7985	2.48097	3.37598	3.82632	8.88197	0.00288001	0.053012	no	Kit
ENSMUSG00000005674	15.692	17.3289	-0.143314	4.0495	0.050984	0.82136	0.981426	no	Tomm40l
ENSMUSG00000005677	2.93168	2.51969	0.217851	1.47083	0.0221046	0.881809	0.988833	no	Nr1i3
ENSMUSG00000005681	0.339223	0.429346	-0.340398	-1.21432	0.0236219	0.877851	0.987912	no	Apoa2
ENSMUSG00000005682	22.0735	24.4449	-0.146895	4.54274	0.0697382	0.791718	0.975931	no	Pan2
ENSMUSG00000005683	226.755	236.151	-0.0586078	7.85488	0.0326147	0.856685	0.986133	no	Cs
ENSMUSG00000005686	18.6124	20.7768	-0.158717	4.30322	0.0767181	0.781795	0.974043	no	Ampd3
ENSMUSG00000005687	94.7468	117.814	-0.314333	6.73239	0.806973	0.369017	0.795106	no	Bcas2
ENSMUSG00000005696	0.356884	4.47314	-3.6357	1.30182	2.86358	0.0906059	0.492086	no	Sh2d1a
ENSMUSG00000005698	27.5776	31.3156	-0.183506	4.88236	0.124919	0.72376	0.967259	no	Ctcf
ENSMUSG00000005699	13.8685	18.9201	-0.447848	4.03939	0.376887	0.539274	0.906187	no	Pard6a
ENSMUSG00000005705	0.110464	0.113249	-0.0353608	-2.64089	0.000148588	0.990274	0.998641	no	Agrp
ENSMUSG00000005716	0.501823	0.899542	-0.840375	-0.417965	0.150347	0.698204	0.960961	no	Pvalb
ENSMUSG00000005718	0.22064	0.550394	-1.30584	-1.20315	0.428974	0.512493	0.892595	no	Tfap4
ENSMUSG00000005732	116.722	147.73	-0.339892	7.04738	0.946387	0.330641	0.776927	no	Ranbp1
ENSMUSG00000005763	4.9063	11.8994	-1.27667	3.07918	1.05547	0.30425	0.761782	no	Cd247
ENSMUSG00000005774	22.3386	13.968	0.677243	4.18593	1.28136	0.257647	0.731603	no	Rfx5
ENSMUSG00000005779	177.624	270.497	-0.606787	7.80805	3.38096	0.0659538	0.424857	no	Psmb4
ENSMUSG00000005800	7.2124	7.03156	0.0363648	2.84202	0.00138622	0.9703	0.996581	no	Mmp8
ENSMUSG00000005802	17.2935	18.304	-0.0816383	4.1576	0.0162963	0.89842	0.991089	no	Slc30a4
ENSMUSG00000005803	52.5297	45.0084	0.223004	5.60929	0.283609	0.594345	0.928616	no	Sqrdl
ENSMUSG00000005804	51.4219	62.2537	-0.275689	5.83001	0.446248	0.504122	0.888127	no	Bloc1s6
ENSMUSG00000005813	75.5802	49.2657	0.617472	5.96511	2.25816	0.132912	0.576344	no	Metap1
ENSMUSG00000005823	154.154	132.649	0.216783	7.1644	0.372027	0.541902	0.90808	no	Gpr108
ENSMUSG00000005824	4.26351	0.628199	2.75411	1.3156	1.55035	0.213084	0.677433	no	Tnfsf14
ENSMUSG00000005836	0.0339889	0.608342	-4.04341	-1.4285	1.6907	0.193509	0.654024	no	Gata6
ENSMUSG00000005846	113.431	84.5124	0.424547	6.62964	1.47562	0.224461	0.68992	no	Rsl1d1
ENSMUSG00000005864	0.0202113	0	2.9095	-4.12626	1.81171	0.178303	0.63608	no	Cnga2
ENSMUSG00000005871	29.9353	18.7311	0.676293	4.60765	1.69049	0.193536	0.654024	no	Apc
ENSMUSG00000005873	348.165	294.745	0.240301	8.32869	0.545138	0.460311	0.865327	no	Reep5
ENSMUSG00000005881	368.568	295.249	0.320008	8.37485	1.02254	0.311918	0.764941	no	Ergic3
ENSMUSG00000005882	69.0076	42.0505	0.714696	5.79642	2.69017	0.100969	0.520976	no	Uqcc1
ENSMUSG00000005883	1.29353	0.599324	1.10451	-0.0128385	0.188893	0.663839	0.951158	no	Spo11
ENSMUSG00000005886	45.001	34.8915	0.367201	5.32173	0.65453	0.418498	0.837611	no	Ncoa2
ENSMUSG00000005893	5.44372	6.64102	-0.286202	2.60687	0.0649282	0.79887	0.976575	no	Nr2c2
ENSMUSG00000005897	39.7395	18.751	1.08353	4.87249	4.62393	0.031529	0.282632	no	Nr2c1
ENSMUSG00000005899	21.8884	23.6767	-0.113567	4.51292	0.0351073	0.851371	0.985914	no	Smpd4
ENSMUSG00000005907	11.2146	13.775	-0.297116	3.64878	0.144519	0.703829	0.962656	no	Pex1
ENSMUSG00000005936	87.409	75.5446	0.210478	6.34915	0.257603	0.611772	0.93298	no	Kctd20
ENSMUSG00000005947	0.0543675	0.352588	-2.61789	-1.98861	0.935022	0.333561	0.779853	no	Itgae
ENSMUSG00000005949	30.3809	37.3187	-0.297115	5.08312	0.320604	0.571245	0.921966	no	Ctns
ENSMUSG00000005950	6.37551	1.717	1.88993	2.03278	0.985253	0.320905	0.773336	no	P2rx5
ENSMUSG00000005951	15.3297	14.094	0.120976	3.88358	0.0227025	0.880233	0.988524	no	Shpk
ENSMUSG00000005952	0	0.00895981	-1.92963	-4.25918	0.957739	0.327757	0.773336	no	Trpv1
ENSMUSG00000005958	28.5304	20.4237	0.481659	4.61613	0.650657	0.419878	0.83902	no	Ephb3
ENSMUSG00000005968	46.6497	31.0775	0.585795	5.28213	1.51872	0.217813	0.683092	no	Tuft1
ENSMUSG00000005973	107.582	112.468	-0.0641323	6.78232	0.0283547	0.866278	0.987252	no	Rcn1
ENSMUSG00000005980	1.2151	0.649048	0.903333	-0.0314085	0.103273	0.747937	0.971576	no	Dnase1
ENSMUSG00000005981	110.785	125.209	-0.176522	6.8832	0.268242	0.604513	0.931107	no	Trap1
ENSMUSG00000005982	74.2464	91.9105	-0.307944	6.37724	0.732013	0.392232	0.813863	no	Naa60
ENSMUSG00000005983	9.72387	12.6589	-0.380066	3.4906	0.21907	0.639749	0.942352	no	1700037C18Rik
ENSMUSG00000005986	3.70926	3.97257	-0.0990044	1.95944	0.00593327	0.938601	0.993992	no	Ankrd13d
ENSMUSG00000005994	0.288906	0	6.60777	-2.38415	2.87816	0.0897884	0.489697	no	Tyrp1
ENSMUSG00000006005	97.914	85.8936	0.189123	6.52281	0.222393	0.637223	0.941257	no	Tpr
ENSMUSG00000006010	46.4337	47.5888	-0.0353361	5.55639	0.00718225	0.932462	0.99363	no	BC003331
ENSMUSG00000006014	0.533489	1.46218	-1.44844	0.066255	0.624054	0.429545	0.844364	no	Prg4
ENSMUSG00000006019	26.77	19.9962	0.420677	4.55034	0.591449	0.441859	0.851807	no	Dhx34
ENSMUSG00000006021	24.0098	27.7193	-0.207163	4.69561	0.159565	0.689558	0.958396	no	Kptn
ENSMUSG00000006024	295.604	357.638	-0.274828	8.35169	0.743959	0.388396	0.811424	no	Napa
ENSMUSG00000006050	124.727	131.087	-0.0717734	6.99949	0.0432905	0.835179	0.983392	no	Sra1
ENSMUSG00000006056	0	0.591347	-7.632	-1.55045	3.46342	0.0627403	0.414227	no	Calcoco2
ENSMUSG00000006057	255.008	319.137	-0.323651	8.16551	0.960033	0.327179	0.773336	no	Atp5g1
ENSMUSG00000006058	28.6548	46.7928	-0.707315	5.23924	2.53758	0.111165	0.542256	no	Snf8
ENSMUSG00000006095	149.79	154.75	-0.0470194	7.25094	0.0197392	0.888268	0.989734	no	Tbcb
ENSMUSG00000006127	91.7974	105.376	-0.198889	6.62402	0.30826	0.57875	0.92438	no	Inpp5k
ENSMUSG00000006134	79.4918	70.9279	0.164407	6.23376	0.182565	0.669178	0.952492	no	Crkl
ENSMUSG00000006143	18.1128	0.180624	6.60267	3.2005	18.354	1.83429e-05	0.000840589	yes	Upk3bl
ENSMUSG00000006154	24.0005	9.60661	1.31997	4.07473	3.28126	0.0700752	0.436181	no	Eps8l1
ENSMUSG00000006169	37.5671	23.613	0.669729	4.93721	1.90021	0.168055	0.625563	no	Clint1
ENSMUSG00000006179	131.662	3075.48	-4.54595	10.6471	105.254	1.07429e-24	2.37538e-21	yes	Prss16
ENSMUSG00000006191	40.1296	27.3888	0.550736	5.07923	1.37142	0.241567	0.710286	no	Cdkal1
ENSMUSG00000006204	0.00849724	0.00727304	0.160304	-4.16248	0.00505011	0.943347	0.993992	no	5430419D17Rik
ENSMUSG00000006205	65.0969	119.195	-0.872609	6.52661	3.47224	0.0624067	0.413141	no	Htra1
ENSMUSG00000006215	35.1275	22.4234	0.647514	4.84919	1.51483	0.218403	0.68367	no	Zbtb17
ENSMUSG00000006218	0.15295	0	5.70366	-3.0145	2.46675	0.116278	0.549372	no	Fam131c
ENSMUSG00000006219	12.0137	11.022	0.123987	3.53174	0.0262277	0.871345	0.98789	no	Fblim1
ENSMUSG00000006221	0.0101057	1.46941	-6.85619	-0.348902	3.46418	0.0627116	0.414227	no	Hspb7
ENSMUSG00000006235	0.0169945	1.88156	-6.55227	-0.00768056	3.42155	0.0643505	0.419726	no	Epor
ENSMUSG00000006241	3.34956	1.46808	1.18847	1.29612	0.583803	0.444826	0.853889	no	Ccdc159
ENSMUSG00000006262	13.8607	22.0539	-0.669709	4.17038	1.21683	0.269984	0.748315	no	Mob1b
ENSMUSG00000006269	2.39061	0	9.64339	0.314853	8.63585	0.00329611	0.0588344	no	Atp6v1b1
ENSMUSG00000006270	0.206416	0	6.13064	-2.71742	2.65623	0.103145	0.526106	no	Vax1
ENSMUSG00000006273	105.178	163.308	-0.634705	7.06923	2.95631	0.0855428	0.479761	no	Atp6v1b2
ENSMUSG00000006276	18.1095	22.1024	-0.287159	4.33307	0.180394	0.671035	0.952492	no	Eps15l1
ENSMUSG00000006281	17.4292	19.1438	-0.135319	4.19652	0.0502247	0.822673	0.981463	no	Tep1
ENSMUSG00000006288	52.4847	52.1564	0.00914524	5.71062	0.000508866	0.982003	0.998641	no	Ttc5
ENSMUSG00000006289	82.593	86.0193	-0.058689	6.39839	0.0276707	0.867885	0.98789	no	Osgep
ENSMUSG00000006299	287.968	333.957	-0.213795	8.28082	0.439022	0.507595	0.890405	no	Aamp
ENSMUSG00000006301	247.142	216.227	0.192856	7.85631	0.299244	0.584357	0.92714	no	Tmbim1
ENSMUSG00000006304	252.338	390.783	-0.63098	8.32916	3.831	0.050313	0.368887	no	Arpc2
ENSMUSG00000006307	8.60468	8.07119	0.0921102	3.06797	0.0099217	0.920656	0.993594	no	Kmt2b
ENSMUSG00000006310	3.89387	0.0218191	7.28538	0.999998	6.59888	0.0102043	0.136858	no	Zbtb32
ENSMUSG00000006311	1.68765	0	9.14084	-0.175045	5.57823	0.0181851	0.203593	no	Etv2
ENSMUSG00000006315	93.1487	100.699	-0.112518	6.59949	0.0996632	0.752234	0.971687	no	Tmem147
ENSMUSG00000006333	716.616	633.049	0.178894	9.39849	0.328011	0.566833	0.920502	no	Rps9
ENSMUSG00000006335	16.6815	13.1366	0.344818	3.90279	0.240095	0.624137	0.937406	no	Tfpt
ENSMUSG00000006342	79.2866	23.5498	1.75108	5.6855	7.58874	0.00587341	0.0909979	no	Susd2
ENSMUSG00000006344	52.4178	82.4844	-0.654153	6.07681	2.73771	0.0980052	0.513188	no	Ggt5
ENSMUSG00000006345	2.36417	5.87585	-1.31191	2.06052	0.485619	0.485888	0.877924	no	Ggt1
ENSMUSG00000006356	386.025	804.74	-1.05982	9.21779	10.0477	0.00152538	0.032509	yes	Crip2
ENSMUSG00000006360	355.864	317.049	0.166673	8.39448	0.122131	0.726735	0.967285	no	Crip1
ENSMUSG00000006362	4.76222	7.93835	-0.736133	2.67753	0.45306	0.500885	0.885398	no	Cbfa2t3
ENSMUSG00000006369	130.434	48.523	1.42649	6.48424	9.16565	0.002466	0.0471071	yes	Fbln1
ENSMUSG00000006373	401.29	428.875	-0.0958911	8.69742	0.0963092	0.756305	0.972258	no	Pgrmc1
ENSMUSG00000006378	52.0317	153.544	-1.56139	6.68421	11.737	0.000612696	0.015373	yes	Gcat
ENSMUSG00000006386	17.5062	76.5823	-2.12848	5.55739	8.49068	0.0035697	0.0623341	no	Tek
ENSMUSG00000006389	0.280409	1.13143	-1.99985	-0.408585	0.501406	0.478883	0.874308	no	Mpl
ENSMUSG00000006390	92.6729	108.399	-0.22596	6.65225	0.368318	0.543923	0.909376	no	Elovl1
ENSMUSG00000006392	32.0744	37.8116	-0.237116	5.12894	0.225589	0.634814	0.941101	no	Med8
ENSMUSG00000006398	15.5237	19.0563	-0.295625	4.116	0.174101	0.676492	0.952978	no	Cdc20
ENSMUSG00000006403	4.29922	135.262	-4.97478	6.12571	20.0065	7.71776e-06	0.000387839	yes	Adamts4
ENSMUSG00000006411	60.5496	7.08384	3.09419	5.08162	21.9803	2.75467e-06	0.000153231	yes	Pvrl4
ENSMUSG00000006412	72.1433	72.4571	-0.00624261	6.17688	0.00028956	0.986423	0.998641	no	Pfdn2
ENSMUSG00000006418	197.503	184.217	0.100522	7.57674	0.0766419	0.781901	0.974043	no	Rnf114
ENSMUSG00000006423	44.0308	37.8578	0.217922	5.35728	0.270033	0.60331	0.93083	no	C330007P06Rik
ENSMUSG00000006435	5.89733	0.0412141	7.03975	1.59162	10.3802	0.00127372	0.0280932	yes	Neurl1a
ENSMUSG00000006442	11.8395	15.8013	-0.416266	3.79374	0.359907	0.548558	0.911463	no	Srm
ENSMUSG00000006445	23.0518	17.9721	0.35939	4.36159	0.121235	0.727699	0.967285	no	Epha2
ENSMUSG00000006456	43.6736	59.9608	-0.457127	5.69671	1.22983	0.267441	0.744558	no	Rbm14
ENSMUSG00000006457	35.3815	78.5833	-1.15149	5.83368	3.72996	0.0534446	0.381356	no	Actn3
ENSMUSG00000006463	10.3431	23.9314	-1.20951	4.10315	2.54749	0.11047	0.541323	no	Zdhhc24
ENSMUSG00000006464	3.2259	10.6626	-1.72315	2.80605	1.85273	0.173466	0.632904	no	Bbs1
ENSMUSG00000006469	0	0.00895981	-1.92963	-4.25918	0.957739	0.327757	0.773336	no	Slc34a3
ENSMUSG00000006471	66.4473	33.319	0.995619	5.64185	5.12146	0.0236318	0.240796	no	Ndor1
ENSMUSG00000006476	26.0556	33.9804	-0.383069	4.91005	0.588854	0.442863	0.852742	no	Nsmf
ENSMUSG00000006494	17.6106	26.7203	-0.601248	4.47342	0.81869	0.365564	0.791197	no	Pdk1
ENSMUSG00000006498	278.466	268.582	0.0521421	8.09578	0.0277747	0.86764	0.98789	no	Ptbp1
ENSMUSG00000006517	13.1795	11.1047	0.24715	3.60753	0.106208	0.744503	0.970845	no	Mvd
ENSMUSG00000006519	208.105	47.8162	2.12186	7.00006	9.75984	0.00178366	0.03673	yes	Cyba
ENSMUSG00000006522	0	0.318812	-6.74974	-2.2492	3.92994	0.0474336	0.355184	no	Itih3
ENSMUSG00000006526	10.06	11.4632	-0.188206	3.43414	0.055024	0.814541	0.979959	no	Tmem110
ENSMUSG00000006527	7.52652	7.60664	-0.0151532	2.92913	0.000194196	0.988881	0.998641	no	Sfmbt1
ENSMUSG00000006538	0.0331368	0.0145461	1.04249	-3.79892	0.162139	0.687195	0.957184	no	Ihh
ENSMUSG00000006542	0.298345	0.587977	-0.976753	-1.02211	0.13979	0.70849	0.964056	no	Prkag3
ENSMUSG00000006546	3.32983	0.202823	4.01477	0.856969	3.42738	0.0641237	0.419177	no	Cryba2
ENSMUSG00000006567	0.0560719	8.34484	-7.11421	2.0875	16.8945	3.95162e-05	0.00158235	yes	Atp7b
ENSMUSG00000006570	0	0.0872765	-4.91563	-3.43303	2.03179	0.154039	0.603634	no	Defb2
ENSMUSG00000006574	0.0849724	0.206076	-1.24438	-2.38149	0.128096	0.720415	0.966072	no	Slc4a1
ENSMUSG00000006575	3.59897	1.79496	1.00264	1.45626	0.477708	0.489462	0.879154	no	Rundc3a
ENSMUSG00000006576	8.03147	5.77781	0.474739	2.79772	0.217813	0.640711	0.942762	no	Slc4a3
ENSMUSG00000006585	11.6056	6.79464	0.77155	3.20903	0.691158	0.405771	0.826372	no	Cdt1
ENSMUSG00000006586	1.1584	3.89151	-1.7435	1.36327	1.16951	0.279501	0.754651	no	Runx1t1
ENSMUSG00000006587	0	1.03277	-8.43469	-0.819007	4.38887	0.0361744	0.304854	no	Snai3
ENSMUSG00000006589	90.0537	86.8205	0.0527943	6.46736	0.0223538	0.88115	0.988833	no	Aprt
ENSMUSG00000006599	23.4622	33.2751	-0.504191	4.82869	1.07879	0.298969	0.761485	no	Gtf2h1
ENSMUSG00000006611	65.3593	60.7245	0.106337	5.97933	0.0612574	0.804519	0.978084	no	Hfe
ENSMUSG00000006641	23.7362	30.8109	-0.376546	4.77194	0.418901	0.517486	0.895615	no	Slc5a6
ENSMUSG00000006642	0	0.615718	-7.68972	-1.49963	4.27509	0.0386748	0.31599	no	Tcf23
ENSMUSG00000006649	0.0688054	0	4.59064	-3.59426	1.97682	0.159726	0.612595	no	Nphs1
ENSMUSG00000006651	2.95079	3.31686	-0.167146	1.66962	0.0111274	0.91599	0.993494	no	Aplp1
ENSMUSG00000006673	88.2936	76.3231	0.210038	6.3638	0.303773	0.581527	0.925663	no	Qrich1
ENSMUSG00000006675	9.18366	3.5221	1.38255	2.67846	1.13158	0.287438	0.755631	no	P4htm
ENSMUSG00000006676	103.12	87.8388	0.231289	6.57784	0.433278	0.510385	0.891233	no	Usp19
ENSMUSG00000006678	12.0732	12.8455	-0.0891175	3.64481	0.0129692	0.909331	0.992881	no	Pola1
ENSMUSG00000006699	613.561	889.517	-0.535808	9.5538	3.11335	0.0776529	0.459553	no	Cdc42
ENSMUSG00000006705	34.9809	27.8881	0.327052	4.97644	0.429576	0.512197	0.89254	no	Pknox1
ENSMUSG00000006711	1.78887	0.430423	2.04756	0.206604	0.733728	0.391677	0.813311	no	D130043K22Rik
ENSMUSG00000006715	7.73401	10.3875	-0.425399	3.18722	0.224975	0.635275	0.941148	no	Gmnn
ENSMUSG00000006717	55.586	60.2053	-0.115169	5.85657	0.080919	0.776056	0.973178	no	Acot13
ENSMUSG00000006720	2.40794	3.05793	-0.344481	1.47627	0.0336001	0.85456	0.985914	no	Zfp184
ENSMUSG00000006724	0.0101057	0.0162328	-0.588999	-4.04243	0.0647159	0.799192	0.976575	no	Cyp27b1
ENSMUSG00000006728	245.245	334.38	-0.44726	8.17922	1.9758	0.159833	0.612677	no	Cdk4
ENSMUSG00000006731	229.562	149.411	0.619529	7.56632	3.07568	0.0794713	0.464542	no	B4galnt1
ENSMUSG00000006732	25.5799	21.0076	0.284142	4.54482	0.29482	0.587148	0.927327	no	Mettl1
ENSMUSG00000006736	146.831	172.152	-0.22947	7.31777	0.48094	0.487997	0.878951	no	Tspan31
ENSMUSG00000006740	183.079	212.088	-0.212173	7.62667	0.383514	0.535729	0.903988	no	Kif5b
ENSMUSG00000006763	26.974	20.5392	0.39272	4.57312	0.487154	0.4852	0.877828	no	Saal1
ENSMUSG00000006777	63.573	0.21954	8.1297	4.99742	54.9851	1.21449e-13	3.64119e-11	yes	Krt23
ENSMUSG00000006782	177.282	109.103	0.700269	7.16229	3.97187	0.0462665	0.352306	no	Cnp
ENSMUSG00000006784	18.3509	1.16962	3.96785	3.29408	9.716	0.00182671	0.0374422	yes	Ttc25
ENSMUSG00000006800	28.388	22.3292	0.346044	4.66716	0.337013	0.561558	0.917805	no	Sulf2
ENSMUSG00000006818	133.852	172.559	-0.366447	7.25978	1.19687	0.273948	0.751947	no	Sod2
ENSMUSG00000006850	9.86023	8.74248	0.173661	3.22463	0.0373944	0.846664	0.984577	no	Tmco6
ENSMUSG00000006906	51.3995	41.6355	0.30396	5.54118	0.553675	0.45682	0.862108	no	Stambp
ENSMUSG00000006920	67.4636	72.1637	-0.0970667	6.12644	0.0604658	0.805761	0.978119	no	Ezh1
ENSMUSG00000006930	34.4896	2.84223	3.59836	4.22602	20.3768	6.35951e-06	0.000327016	yes	Hap1
ENSMUSG00000006931	28.2636	23.0107	0.296802	4.68288	0.229515	0.631884	0.940409	no	Leprel4
ENSMUSG00000006932	328.395	418.299	-0.349072	8.54456	1.14091	0.28546	0.754651	no	Ctnnb1
ENSMUSG00000006941	64.6031	92.4773	-0.517331	6.29624	1.93778	0.16391	0.618623	no	Eif1b
ENSMUSG00000006948	4.17364	0.327287	3.65955	1.19707	1.59395	0.206762	0.670102	no	Klk4
ENSMUSG00000006958	9.42696	5.64284	0.739588	2.9225	0.325821	0.56813	0.921068	no	Chrd
ENSMUSG00000006998	249.866	308.515	-0.304188	8.12536	0.908103	0.340618	0.780438	no	Psmd2
ENSMUSG00000007021	0.101967	0.316725	-1.60619	-1.95022	0.28136	0.595811	0.929477	no	Syngr3
ENSMUSG00000007029	281.08	347.128	-0.304558	8.29532	0.682151	0.408847	0.829013	no	Vars
ENSMUSG00000007030	0.839163	0.545333	0.619203	-0.434163	0.0712033	0.789593	0.975756	no	Vwa7
ENSMUSG00000007033	0	0.135468	-5.535	-3.07906	2.29231	0.130017	0.571036	no	Hspa1l
ENSMUSG00000007034	45.6206	1.78455	4.6701	4.56981	23.3089	1.37963e-06	8.41526e-05	yes	Slc44a4
ENSMUSG00000007035	2.75391	0.504687	2.44067	0.744836	1.51003	0.219135	0.684269	no	Msh5
ENSMUSG00000007036	195.56	161.178	0.278997	7.47911	0.580668	0.446051	0.854749	no	Abhd16a
ENSMUSG00000007038	29.2754	39.6342	-0.436837	5.10863	0.873024	0.35012	0.782972	no	Neu1
ENSMUSG00000007039	96.2932	65.7161	0.551309	6.34078	2.20915	0.137194	0.583994	no	Ddah2
ENSMUSG00000007041	284.816	294.928	-0.0503198	8.17951	0.024949	0.874494	0.98789	no	Clic1
ENSMUSG00000007050	30.3726	36.3786	-0.26025	5.0628	0.329045	0.566222	0.920502	no	Lsm2
ENSMUSG00000007080	1.53846	3.23795	-1.07351	1.285	0.429225	0.51237	0.892585	no	Pole
ENSMUSG00000007097	114.724	3.32983	5.10426	5.88448	48.7967	2.83921e-12	6.3573e-10	yes	Atp1a2
ENSMUSG00000007107	0.0594807	0.0774103	-0.368892	-3.08753	0.0125787	0.910701	0.993258	no	Atp1a4
ENSMUSG00000007122	0	0.193526	-6.03914	-2.75772	2.51389	0.112847	0.544721	no	Casq1
ENSMUSG00000007207	2.38808	0.467343	2.34946	0.561471	0.976747	0.323003	0.773336	no	Stx1a
ENSMUSG00000007216	15.9637	8.19473	0.961405	3.6001	1.50067	0.220568	0.684269	no	Zfp775
ENSMUSG00000007279	0	0.0179196	-2.75316	-4.14401	1.56139	0.211461	0.675098	no	Scube2
ENSMUSG00000007338	70.43	54.0789	0.380923	5.96122	0.835726	0.360622	0.787563	no	Mrpl49
ENSMUSG00000007379	37.5835	36.7766	0.0312148	5.21834	0.00442309	0.946975	0.993992	no	Dennd2c
ENSMUSG00000007411	17.7213	20.5729	-0.21507	4.26265	0.134301	0.714013	0.964872	no	Mark3
ENSMUSG00000007415	15.6469	24.838	-0.666559	4.34271	1.22188	0.268992	0.746853	no	Gatad1
ENSMUSG00000007440	0.118961	3.04264	-4.63987	0.706903	3.98439	0.0459238	0.350776	no	Pcdha2
ENSMUSG00000007458	203.2	264.384	-0.379673	7.86938	1.16387	0.280665	0.754651	no	M6pr
ENSMUSG00000007476	8.10259	17.307	-1.09406	3.67267	1.8315	0.17595	0.635196	no	Lrrc8a
ENSMUSG00000007480	0.212431	0.335444	-0.65279	-1.62497	0.0367944	0.847884	0.984906	no	Mc5r
ENSMUSG00000007564	546.825	499.453	0.130726	9.03118	0.179972	0.671397	0.952492	no	Ppp2r1a
ENSMUSG00000007570	5.38683	5.63091	-0.0638088	2.47407	0.00264073	0.959016	0.995267	no	Fance
ENSMUSG00000007589	22.6686	22.4231	0.0154515	4.49788	0.000757232	0.978047	0.997956	no	Tinf2
ENSMUSG00000007591	0	0.122209	-5.38721	-3.18188	2.98621	0.0839767	0.476115	no	Tssk4
ENSMUSG00000007603	30.8442	39.0045	-0.338486	5.12816	0.443666	0.505359	0.888421	no	Dus3l
ENSMUSG00000007610	9.82635	16.338	-0.73313	3.71491	0.37007	0.542966	0.908659	no	Gtpbp3
ENSMUSG00000007613	27.7414	22.4758	0.303268	4.65283	0.314785	0.574758	0.923111	no	Tgfbr1
ENSMUSG00000007617	4.65864	3.91085	0.252481	2.11528	0.04272	0.836253	0.983608	no	Homer1
ENSMUSG00000007646	0.49284	2.09874	-2.08344	0.429151	0.640973	0.423359	0.841626	no	Rad51c
ENSMUSG00000007653	0.489283	0	7.36248	-1.76706	3.38458	0.0658091	0.424698	no	Gabrb2
ENSMUSG00000007655	104.604	577.906	-2.46583	8.41491	20.3956	6.29741e-06	0.000324767	yes	Cav1
ENSMUSG00000007656	109.147	141.351	-0.373033	6.96921	1.22322	0.268729	0.746772	no	Arpp19
ENSMUSG00000007659	95.2509	93.6861	0.0239493	6.56249	0.00489732	0.944209	0.993992	no	Bcl2l1
ENSMUSG00000007670	16.0943	18.7425	-0.219744	4.1265	0.129134	0.719332	0.965863	no	Khsrp
ENSMUSG00000007682	3.67605	0.532196	2.7791	1.10353	2.02007	0.155232	0.606245	no	Dio2
ENSMUSG00000007721	93.617	99.0251	-0.0810573	6.5905	0.056734	0.811734	0.979839	no	Ccdc124
ENSMUSG00000007739	244.396	225.942	0.11322	7.87785	0.12395	0.724789	0.967285	no	Cct4
ENSMUSG00000007777	38.935	46.9682	-0.27031	5.42627	0.322481	0.57012	0.92196	no	0610009B22Rik
ENSMUSG00000007783	7.79639	12.8412	-0.719428	3.37401	0.625348	0.429067	0.844315	no	Cpt1c
ENSMUSG00000007805	0.0339889	0.164142	-2.16866	-2.77098	0.550648	0.458053	0.862887	no	Twist2
ENSMUSG00000007812	36.5313	44.8884	-0.297308	5.34898	0.212485	0.644827	0.944703	no	Zfp655
ENSMUSG00000007815	423.319	553.414	-0.386586	8.93196	1.50598	0.219753	0.684269	no	Rhoa
ENSMUSG00000007817	68.682	72.3535	-0.0750549	6.1409	0.0383569	0.844728	0.984577	no	Zmiz1
ENSMUSG00000007827	9.62803	6.2104	0.632616	2.99432	0.354046	0.551832	0.913813	no	Ankrd26
ENSMUSG00000007833	32.3068	40.3918	-0.322073	5.18581	0.348391	0.555025	0.914649	no	Aldh16a1
ENSMUSG00000007836	33.9445	43.8028	-0.367678	5.28251	0.674612	0.411448	0.831119	no	Hnrnpa0
ENSMUSG00000007837	24.4861	28.8295	-0.235161	4.73911	0.171156	0.679086	0.953322	no	Prrg2
ENSMUSG00000007850	80.0133	97.0824	-0.278927	6.46916	0.561627	0.453605	0.859865	no	Hnrnph1
ENSMUSG00000007867	45.6171	37.344	0.288896	5.37601	0.446289	0.504103	0.888127	no	Ift43
ENSMUSG00000007872	975.264	1047.98	-0.103724	9.98252	0.0650002	0.798761	0.976575	no	Id3
ENSMUSG00000007877	1.1621	0.0258034	5.31318	-0.636901	2.93867	0.0864818	0.481427	no	Tcap
ENSMUSG00000007880	71.0462	50.7961	0.483875	5.92999	1.4887	0.222418	0.686748	no	Arid1a
ENSMUSG00000007888	0.106792	0.0218191	2.13772	-3.16619	0.573874	0.448724	0.856161	no	Crlf1
ENSMUSG00000007891	874.229	703.567	0.313318	9.62378	1.07419	0.300002	0.761485	no	Ctsd
ENSMUSG00000007892	418.929	396.544	0.0792379	8.67166	0.0558724	0.813143	0.979949	no	Rplp1
ENSMUSG00000007908	1.0811	1.0171	0.0876252	0.131757	0.00178174	0.966331	0.995903	no	Hmgcll1
ENSMUSG00000007950	32.4559	20.7074	0.648173	4.73494	1.70568	0.191547	0.653913	no	Abhd8
ENSMUSG00000007987	31.5378	24.3296	0.37426	4.80643	0.486621	0.485438	0.877828	no	Rabl5
ENSMUSG00000007989	14.9506	18.0876	-0.274971	4.05025	0.16158	0.687706	0.957484	no	Fzd3
ENSMUSG00000008028	0.189183	0.716688	-1.90066	-0.996303	0.906273	0.341105	0.780438	no	1700008O03Rik
ENSMUSG00000008035	60.2982	35.9343	0.747067	5.58988	2.51688	0.112633	0.544215	no	Mid1ip1
ENSMUSG00000008036	81.9675	118.544	-0.532179	6.64824	2.06089	0.151122	0.602542	no	Ap2s1
ENSMUSG00000008090	8.15689	10.2472	-0.328827	3.20972	0.0665285	0.79646	0.976575	no	Fgfrl1
ENSMUSG00000008129	1.36793	2.52263	-0.881034	0.996176	0.210403	0.646452	0.945768	no	4930432K21Rik
ENSMUSG00000008136	21.954	11.5675	0.9242	4.07119	1.66054	0.197531	0.657865	no	Fhl2
ENSMUSG00000008140	128.32	130.185	-0.0208752	7.01458	0.00341121	0.953426	0.993992	no	Emc10
ENSMUSG00000008153	0.432507	0	7.18496	-1.92519	4.00648	0.0453257	0.348509	no	Clstn3
ENSMUSG00000008167	34.3686	45.4951	-0.404352	5.32122	0.816718	0.366142	0.791867	no	Fbxw9
ENSMUSG00000008193	137.401	4.11224	5.06092	6.14577	44.1891	2.98144e-11	5.22165e-09	yes	Spib
ENSMUSG00000008200	19.5757	11.043	0.825782	3.94076	1.50038	0.220614	0.684269	no	Fnbp4
ENSMUSG00000008206	19.4647	34.091	-0.808056	4.74552	2.01816	0.155428	0.606522	no	Cers4
ENSMUSG00000008226	21.1093	20.258	0.0594943	4.37377	0.0106508	0.917802	0.993494	no	Scrn3
ENSMUSG00000008301	60.2121	54.8752	0.133933	5.84779	0.111473	0.738473	0.968633	no	Phax
ENSMUSG00000008305	29.9347	25.25	0.245605	4.78871	0.244026	0.621313	0.93647	no	Tle1
ENSMUSG00000008307	0.145256	0.23232	-0.659369	-2.07825	0.0499402	0.823167	0.981463	no	1700109H08Rik
ENSMUSG00000008318	0.438448	8.22237	-4.21811	2.13127	6.01813	0.0141597	0.17132	no	Relt
ENSMUSG00000008333	36.947	41.4044	-0.164382	5.29363	0.128969	0.719504	0.965945	no	Snrpb2
ENSMUSG00000008348	765.869	504.795	0.601425	9.31147	3.2223	0.0726413	0.444774	no	Ubc
ENSMUSG00000008373	60.7512	52.6181	0.207147	5.8261	0.239139	0.624829	0.937538	no	Prpf31
ENSMUSG00000008384	180.149	248.049	-0.461384	7.74246	1.68299	0.194527	0.654885	no	Sertad1
ENSMUSG00000008393	114.431	180.973	-0.661168	7.20702	3.29297	0.0695772	0.435297	no	Carhsp1
ENSMUSG00000008398	12.9611	62.475	-2.26896	5.23895	9.02095	0.00266903	0.0499499	yes	Elk3
ENSMUSG00000008429	11.8167	17.4031	-0.557943	3.87367	0.60017	0.438513	0.850463	no	Herpud2
ENSMUSG00000008435	12.0728	6.75845	0.836815	3.24249	0.814555	0.366777	0.792563	no	Rdh13
ENSMUSG00000008438	0	0.00727304	-1.78968	-4.27459	0.889702	0.345558	0.780438	no	Adam21
ENSMUSG00000008450	71.6314	75.4131	-0.0742179	6.20105	0.0415643	0.838453	0.98424	no	Nutf2
ENSMUSG00000008461	3.37855	2.25173	0.58402	1.51788	0.11904	0.730078	0.967285	no	Fut1
ENSMUSG00000008475	242.177	275.74	-0.187228	8.01684	0.305997	0.580147	0.92535	no	Arpc5
ENSMUSG00000008489	0.00764504	0	1.87885	-4.27099	1.03497	0.308994	0.761782	no	Elavl2
ENSMUSG00000008540	92.73	92.1429	0.00938846	6.53113	0.00035205	0.98503	0.998641	no	Mgst1
ENSMUSG00000008575	221.707	261.2	-0.236445	7.91589	0.491787	0.483131	0.876529	no	Nfib
ENSMUSG00000008601	87.5437	4.28485	4.34956	5.52234	37.0046	1.17848e-09	1.46804e-07	yes	Rab25
ENSMUSG00000008604	32.2354	22.2943	0.531902	4.77149	1.16512	0.280406	0.754651	no	Ubqln4
ENSMUSG00000008658	24.5024	45.6749	-0.898482	5.13495	3.52461	0.060464	0.406676	no	Rbfox1
ENSMUSG00000008668	806.88	668.512	0.271401	9.52697	0.714041	0.398105	0.819514	no	Rps18
ENSMUSG00000008682	723.396	767.504	-0.0853895	9.54206	0.071442	0.789249	0.975756	no	Rpl10
ENSMUSG00000008683	172.689	194.336	-0.170336	7.52011	0.209148	0.647436	0.945941	no	Rps15a
ENSMUSG00000008690	161.07	137.648	0.226704	7.22311	0.412903	0.5205	0.896705	no	Ncaph2
ENSMUSG00000008730	77.1112	68.5325	0.170331	6.18726	0.165293	0.684329	0.956093	no	Hipk1
ENSMUSG00000008734	5.73028	4.29903	0.415182	2.33988	0.118426	0.730747	0.967285	no	Gprc5b
ENSMUSG00000008763	63.9417	67.9001	-0.0866489	6.04373	0.0409669	0.839602	0.984402	no	Man1a2
ENSMUSG00000008789	0	0.00727304	-1.78968	-4.27459	0.889702	0.345558	0.780438	no	Ceacam5
ENSMUSG00000008822	20.9591	14.5882	0.522888	4.15551	0.703415	0.401639	0.821865	no	Acyp1
ENSMUSG00000008843	4.31512	0.232737	4.19385	1.21163	2.03561	0.153652	0.603451	no	Cldn13
ENSMUSG00000008845	0	0.203645	-6.10964	-2.72378	2.52318	0.112184	0.543232	no	Cd163
ENSMUSG00000008855	48.454	28.8025	0.750603	5.27335	2.29448	0.129835	0.571036	no	Hdac5
ENSMUSG00000008859	23.9309	26.7335	-0.159664	4.6656	0.095224	0.757638	0.972479	no	Rala
ENSMUSG00000008892	180.768	242.704	-0.425026	7.72645	1.79069	0.180842	0.640114	no	Vdac3
ENSMUSG00000008932	0.626893	0	7.71791	-1.4632	3.71193	0.054025	0.383332	no	Slc1a7
ENSMUSG00000008958	96.6321	75.8026	0.350256	6.43071	0.965693	0.325757	0.773336	no	Vps72
ENSMUSG00000008976	23.8716	37.8869	-0.666258	4.95085	1.72508	0.18904	0.65141	no	Gabpa
ENSMUSG00000008999	24.5181	25.6485	-0.0652818	4.65139	0.015809	0.899943	0.9913	no	Bmp7
ENSMUSG00000009013	323.613	364.937	-0.173338	8.42762	0.226794	0.633911	0.940962	no	Dynll1
ENSMUSG00000009030	40.0247	51.348	-0.359513	5.51519	0.662083	0.415826	0.834624	no	Pdcl
ENSMUSG00000009035	63.9134	156.421	-1.2912	6.78418	13.8273	0.0002004	0.00610135	yes	Tmem184b
ENSMUSG00000009073	80.0997	116.328	-0.538482	6.61856	1.74218	0.186862	0.647943	no	Nf2
ENSMUSG00000009075	0.546223	0.443493	0.301187	-0.881698	0.0250713	0.87419	0.98789	no	Cabp7
ENSMUSG00000009076	47.03	49.5053	-0.0738966	5.59442	0.0320306	0.85796	0.986437	no	Zmat5
ENSMUSG00000009079	295.206	265.864	0.15103	8.13228	0.229767	0.631697	0.940342	no	Ewsr1
ENSMUSG00000009090	129.836	133.562	-0.0409132	7.04163	0.0127488	0.910101	0.993123	no	Ap1b1
ENSMUSG00000009092	3.39304	0.998471	1.76023	1.16337	0.650983	0.419761	0.83902	no	Derl3
ENSMUSG00000009097	0.510923	0.0251927	4.21406	-1.682	2.62713	0.105051	0.52987	no	Tbx1
ENSMUSG00000009108	0.364529	0.329816	0.141179	-1.33353	0.00262291	0.959155	0.995335	no	Gnat2
ENSMUSG00000009112	42.1055	48.4873	-0.203914	5.50285	0.206663	0.649396	0.946207	no	Bcl2l13
ENSMUSG00000009114	12.2952	0.0154107	9.41082	2.63247	26.4942	2.64336e-07	1.91633e-05	yes	2610028H24Rik
ENSMUSG00000009145	0.15295	0.00645086	4.01124	-2.97584	1.37287	0.241319	0.709906	no	Dqx1
ENSMUSG00000009185	10.0898	7.63624	0.401463	3.15547	0.0691649	0.792557	0.976021	no	Ccl8
ENSMUSG00000009207	9.72646	8.28268	0.231964	3.17832	0.070352	0.790825	0.975756	no	Lnp
ENSMUSG00000009210	9.79281	6.74915	0.536792	3.05628	0.35472	0.551453	0.913454	no	2310007L24Rik
ENSMUSG00000009214	0	0.65299	-7.77417	-1.42485	4.58204	0.0323088	0.286873	no	Tmem8c
ENSMUSG00000009246	200.159	0.675846	8.19118	6.65055	78.3765	8.51611e-19	5.73367e-16	yes	Trpm5
ENSMUSG00000009248	5.6536	4.1852	0.433734	2.31307	0.0965337	0.75603	0.97223	no	Ascl2
ENSMUSG00000009281	45.1029	39.6182	0.187191	5.40621	0.0636032	0.800889	0.976927	no	Rarres2
ENSMUSG00000009291	454.911	519.49	-0.1915	8.92851	0.345596	0.556617	0.915396	no	Pttg1ip
ENSMUSG00000009292	2.45643	11.231	-2.19348	2.78512	2.88387	0.0894709	0.489235	no	Trpm2
ENSMUSG00000009293	60.7078	81.1013	-0.417614	6.1488	0.81501	0.366643	0.792381	no	Ube2g2
ENSMUSG00000009350	0.201941	0.212394	-0.074218	-1.96449	0.00138458	0.970318	0.996581	no	Mpo
ENSMUSG00000009356	39.3814	30.5338	0.366727	5.12946	0.239324	0.624695	0.937538	no	Lpo
ENSMUSG00000009376	36.0876	10.057	1.84289	4.53099	11.0001	0.000911092	0.0213461	yes	Met
ENSMUSG00000009378	0.45612	0.751953	-0.719645	-0.618387	0.10621	0.744501	0.970845	no	Slc16a12
ENSMUSG00000009394	2.08115	5.17568	-1.31381	1.87726	0.579457	0.446525	0.854784	no	Syn2
ENSMUSG00000009406	13.7092	14.9713	-0.127479	3.84678	0.0292398	0.864227	0.98721	no	Elk1
ENSMUSG00000009418	14.537	23.0676	-0.665521	4.23652	1.00252	0.316701	0.769797	no	Nav1
ENSMUSG00000009470	56.5314	62.1405	-0.136373	5.89202	0.0960886	0.756575	0.972284	no	Tnpo1
ENSMUSG00000009487	9.51851	0.631932	3.90593	2.35678	2.82169	0.0929982	0.499244	no	Otog
ENSMUSG00000009535	23.7378	30.7976	-0.375332	4.77167	0.492856	0.482656	0.876381	no	Rnmt
ENSMUSG00000009545	14.0406	6.69321	1.06929	3.38039	1.20133	0.273056	0.751502	no	Kcnq1
ENSMUSG00000009549	251.422	289.011	-0.20099	8.07823	0.409543	0.522202	0.897534	no	Srp14
ENSMUSG00000009551	0	0.283129	-6.57596	-2.40881	3.63385	0.0566156	0.393816	no	6330409D20Rik
ENSMUSG00000009555	15.085	17.2333	-0.19193	4.01848	0.0755148	0.78347	0.974668	no	Cdk9
ENSMUSG00000009563	43.756	30.4294	0.523955	5.21492	1.41242	0.234655	0.700558	no	Tor2a
ENSMUSG00000009566	23.7701	28.0501	-0.23908	4.69812	0.207695	0.64858	0.946126	no	Fpgs
ENSMUSG00000009569	35.8291	49.733	-0.472659	5.42053	0.988625	0.320079	0.773336	no	Mkl2
ENSMUSG00000009575	51.4464	56.3866	-0.132201	5.75394	0.108644	0.741694	0.969684	no	Cbx5
ENSMUSG00000009585	245.724	231.609	0.0853472	7.89914	0.0703885	0.790772	0.975756	no	Apobec3
ENSMUSG00000009588	1.72612	0	9.17442	-0.13241	7.09127	0.00774602	0.11167	no	St6galnac1
ENSMUSG00000009614	11.6265	7.48128	0.635649	3.26322	0.542506	0.461396	0.866113	no	Sardh
ENSMUSG00000009621	13.2609	6.38489	1.05349	3.30313	1.28431	0.257099	0.730809	no	Vav2
ENSMUSG00000009628	1.99884	0.299248	2.72453	0.261447	1.15962	0.281544	0.754651	no	Tex15
ENSMUSG00000009630	20.2352	26.6419	-0.396661	4.55376	0.519574	0.471024	0.870995	no	Ppp2cb
ENSMUSG00000009633	213.091	105.083	1.01992	7.3141	7.25271	0.0070794	0.10401	no	G0s2
ENSMUSG00000009640	37.255	42.3924	-0.186392	5.31731	0.178381	0.672768	0.952529	no	Dmap1
ENSMUSG00000009647	12.8114	16.8346	-0.393864	3.89448	0.326463	0.567749	0.920946	no	Mcu
ENSMUSG00000009654	0.195436	0.91208	-2.20523	-0.723722	0.529354	0.466878	0.868533	no	Oit3
ENSMUSG00000009670	0.00849724	0.528629	-5.52374	-1.66954	2.14076	0.143431	0.591772	no	Tex11
ENSMUSG00000009681	33.9697	109.041	-1.68237	6.16093	7.66976	0.0056154	0.0878731	no	Bcr
ENSMUSG00000009687	22.3551	117.995	-2.39981	6.13384	13.7344	0.000210558	0.00637768	yes	Fxyd5
ENSMUSG00000009731	1.42754	0.586686	1.28027	0.0755253	0.217378	0.641045	0.943048	no	Kcnd1
ENSMUSG00000009733	19.3311	12.898	0.583737	4.01457	0.809411	0.368294	0.794119	no	Tfcp2
ENSMUSG00000009734	0.00849724	0	1.94997	-4.26318	1.07276	0.300323	0.761485	no	Pou6f2
ENSMUSG00000009739	9.05598	5.51816	0.713944	2.87447	0.508809	0.475655	0.873447	no	Pou6f1
ENSMUSG00000009741	25.5148	17.4173	0.550482	4.42713	0.88816	0.345976	0.780477	no	Ubp1
ENSMUSG00000009772	11.6085	11.1081	0.0638105	3.51186	0.00477698	0.944898	0.993992	no	Nuak2
ENSMUSG00000009828	16.7071	19.5215	-0.224341	4.1829	0.120005	0.729029	0.967285	no	Ick
ENSMUSG00000009863	223.253	257.512	-0.205965	7.90948	0.417386	0.518244	0.895796	no	Sdhb
ENSMUSG00000009876	2.02939	7.09868	-1.80493	2.20482	1.84792	0.174026	0.633377	no	Cox4i2
ENSMUSG00000009894	156.739	209.776	-0.420503	7.51811	1.43822	0.230428	0.695627	no	Snap47
ENSMUSG00000009900	3.5206	4.56011	-0.373457	2.03206	0.0641272	0.800088	0.976927	no	Wnt3a
ENSMUSG00000009905	54.433	55.4157	-0.0259022	5.78063	0.00431315	0.947637	0.993992	no	Kdsr
ENSMUSG00000009907	79.3813	99.5681	-0.326908	6.48418	0.819793	0.365241	0.791109	no	Vps4b
ENSMUSG00000009927	474.509	448.615	0.0809753	8.85053	0.0561643	0.812664	0.979839	no	Rps25
ENSMUSG00000009941	0	0.348284	-6.87505	-2.15781	3.66	0.0557338	0.39091	no	Nxf2
ENSMUSG00000009995	80.2656	68.7851	0.22261	6.22059	0.341825	0.558777	0.916648	no	Taz
ENSMUSG00000010021	1.35895	0	8.82964	-0.461835	8.7008	0.00318071	0.0572797	no	Kif19a
ENSMUSG00000010025	162.873	163.168	-0.00254793	7.34934	4.64802e-05	0.99456	0.999048	no	Aldh3a2
ENSMUSG00000010044	7.17521	0.781716	3.19623	2.00925	2.33188	0.126748	0.567904	no	Zmynd10
ENSMUSG00000010045	97.9796	85.6973	0.193122	6.52178	0.290247	0.590063	0.927455	no	Tmem115
ENSMUSG00000010047	122.871	125.58	-0.0314025	6.95738	0.00707748	0.932955	0.993648	no	Hyal2
ENSMUSG00000010048	16.8075	15.4344	0.122528	4.01513	0.0338648	0.853995	0.985914	no	Ifrd2
ENSMUSG00000010051	48.4739	39.6038	0.291208	5.46228	0.361807	0.547505	0.910881	no	Hyal1
ENSMUSG00000010054	17.6941	23.0205	-0.379313	4.35086	0.375505	0.540019	0.906729	no	Tusc2
ENSMUSG00000010057	43.077	39.7775	0.114713	5.37415	0.0596322	0.807078	0.978417	no	Nprl2
ENSMUSG00000010064	4.3438	1.08273	2.0011	1.46581	0.898687	0.343134	0.780438	no	Slc38a3
ENSMUSG00000010066	1.4228	0.197473	2.83636	-0.220352	1.5796	0.208818	0.673766	no	Cacna2d2
ENSMUSG00000010067	55.4144	59.6509	-0.106039	5.84752	0.0645876	0.799387	0.976635	no	Rassf1
ENSMUSG00000010080	50.989	28.9504	0.816157	5.32255	3.03294	0.08159	0.468891	no	Epn3
ENSMUSG00000010095	409.331	407.042	0.00811155	8.67325	0.000633278	0.979923	0.998641	no	Slc3a2
ENSMUSG00000010097	66.4597	71.7083	-0.109579	6.11128	0.0739252	0.785705	0.975109	no	Nxf1
ENSMUSG00000010110	103.869	126.561	-0.285025	6.84879	0.687571	0.406992	0.827344	no	Stx5a
ENSMUSG00000010122	29.1634	41.2599	-0.500817	5.13998	0.760187	0.38327	0.806434	no	Slc47a1
ENSMUSG00000010136	7.7944	0.952873	3.02633	2.14423	4.02559	0.0448149	0.346776	no	Pifo
ENSMUSG00000010142	7.27369	0.96845	2.90317	2.05847	1.86749	0.171763	0.630619	no	Tnfrsf13b
ENSMUSG00000010154	3.39918	0.0919563	5.15059	0.843095	4.34511	0.0371154	0.309683	no	Spire2
ENSMUSG00000010175	2.72881	0.494609	2.45607	0.730655	1.56727	0.210604	0.675098	no	Prox1
ENSMUSG00000010205	30.3165	30.9532	-0.0298887	4.93938	0.00392263	0.95006	0.993992	no	Raver1
ENSMUSG00000010277	136.821	114.41	0.257989	6.97342	0.545099	0.460327	0.865327	no	2610507B11Rik
ENSMUSG00000010290	32.908	20.9988	0.648273	4.75492	1.55487	0.212418	0.676045	no	AI597479
ENSMUSG00000010307	21.0745	38.3665	-0.864526	4.89573	3.1011	0.0782394	0.461172	no	Tmem86a
ENSMUSG00000010311	3.00387	1.35631	1.14408	1.15404	0.367159	0.544557	0.909691	no	Optc
ENSMUSG00000010342	0.934906	0.940687	-0.0111789	-0.0216324	2.04662e-05	0.99639	0.999048	no	Tex14
ENSMUSG00000010358	217.739	248.292	-0.189485	7.86458	0.328851	0.566337	0.920502	no	Ifi35
ENSMUSG00000010362	71.3878	50.6834	0.494369	5.93271	1.31749	0.251044	0.722067	no	Rdm1
ENSMUSG00000010376	192.452	209.391	-0.121712	7.65083	0.134655	0.713654	0.964783	no	Nedd8
ENSMUSG00000010392	49.6645	39.5655	0.327712	5.48101	0.556585	0.45564	0.861177	no	Gosr1
ENSMUSG00000010406	69.4508	71.5498	-0.042877	6.14053	0.0121874	0.912095	0.993284	no	Mrpl52
ENSMUSG00000010435	0	0.0509113	-4.1726	-3.75483	1.68288	0.194542	0.654885	no	Spaca7
ENSMUSG00000010453	52.7267	48.9852	0.106249	5.66973	0.0524034	0.818933	0.980494	no	Kansl3
ENSMUSG00000010461	34.4753	25.6628	0.42566	4.9125	0.70425	0.401359	0.821695	no	Eya4
ENSMUSG00000010476	0.135104	2.84265	-4.36135	0.618528	3.76117	0.0524559	0.378269	no	Ebf3
ENSMUSG00000010505	0	0.00727304	-1.78968	-4.27459	0.889702	0.345558	0.780438	no	Myt1
ENSMUSG00000010517	21.3068	20.288	0.0708558	4.3817	0.0131005	0.908875	0.992881	no	Faf1
ENSMUSG00000010529	1.29158	0.212521	2.58345	-0.322263	1.35671	0.244109	0.713287	no	Gm266
ENSMUSG00000010538	2.80119	3.41173	-0.283853	1.65787	0.0329855	0.855882	0.985914	no	Tsacc
ENSMUSG00000010554	35.67	35.2288	0.0177795	5.14963	0.00160994	0.967994	0.996325	no	Mettl16
ENSMUSG00000010592	0	0.109096	-5.22768	-3.27019	2.13641	0.143838	0.591772	no	Dazl
ENSMUSG00000010601	5.83612	0.462164	3.64656	1.67736	3.03642	0.0814154	0.468882	no	Apol7a
ENSMUSG00000010607	45.6737	40.636	0.168487	5.43305	0.157401	0.69156	0.959035	no	Pigyl
ENSMUSG00000010608	111.98	106.849	0.067732	6.77429	0.0350302	0.851532	0.985914	no	Rbm25
ENSMUSG00000010609	23.1847	14.0978	0.717489	4.22402	1.17118	0.279159	0.754651	no	Psen2
ENSMUSG00000010651	2.55354	26.3667	-3.3643	3.85894	13.8414	0.000198908	0.00607285	yes	Acaa1b
ENSMUSG00000010660	57.6406	90.9459	-0.657975	6.2161	3.19964	0.0736544	0.447162	no	Plcd1
ENSMUSG00000010663	37.2796	18.8527	0.984094	4.81317	2.82114	0.0930301	0.499244	no	Fads1
ENSMUSG00000010721	16.2558	29.3827	-0.853833	4.5152	2.45117	0.117437	0.550873	no	Lmbr1
ENSMUSG00000010751	6.23089	6.22435	0.00123735	2.64942	1.0699e-06	0.999175	0.999683	no	Tnfrsf22
ENSMUSG00000010755	40.3516	31.9504	0.336665	5.17789	0.504457	0.477548	0.874033	no	Cars
ENSMUSG00000010760	2.15517	0.30912	2.79261	0.357347	1.66414	0.197045	0.657865	no	Phlda2
ENSMUSG00000010797	6.29076	2.04283	1.62013	2.07427	0.639354	0.423945	0.842224	no	Wnt2
ENSMUSG00000010803	1.13393	0	8.56968	-0.698341	5.54402	0.0185439	0.205657	no	Gabra1
ENSMUSG00000010830	19.0913	7.52296	1.34357	3.73899	2.54251	0.110819	0.541538	no	Kdelr3
ENSMUSG00000010841	0.266031	0.244781	0.124337	-1.72546	0.00289542	0.957087	0.995001	no	1700006E09Rik
ENSMUSG00000010911	37.7281	32.6476	0.208836	5.13897	0.215988	0.642114	0.943566	no	Apip
ENSMUSG00000010914	18.1833	24.2255	-0.414188	4.40954	0.46542	0.495102	0.882542	no	Pdhx
ENSMUSG00000010936	37.714	35.5906	0.0834923	5.19769	0.0322382	0.857506	0.986348	no	Vac14
ENSMUSG00000011008	3.49102	2.2479	0.635605	1.54434	0.192118	0.66116	0.950216	no	Mcoln2
ENSMUSG00000011034	10.4896	0.104416	6.61038	2.41846	14.7555	0.000122388	0.00406177	yes	Slc5a1
ENSMUSG00000011096	56.3912	63.9535	-0.181724	5.91218	0.208989	0.647561	0.945941	no	Akt1s1
ENSMUSG00000011114	229.789	226.783	0.0190166	7.835	0.00362438	0.951994	0.993992	no	Tbrg1
ENSMUSG00000011148	11.762	12.3126	-0.0659932	3.59518	0.00757843	0.930628	0.99363	no	Adssl1
ENSMUSG00000011154	7.58033	0.00895981	9.42194	1.94171	18.486	1.7116e-05	0.000788452	yes	1700026D08Rik
ENSMUSG00000011158	7.69995	9.42169	-0.29042	3.10579	0.0790734	0.778557	0.97337	no	Brf1
ENSMUSG00000011171	1.24296	1.27347	-0.0331808	0.384671	0.000243513	0.98755	0.998641	no	Vipr2
ENSMUSG00000011179	60.4284	61.4922	-0.025032	5.93093	0.00392291	0.950059	0.993992	no	Odc1
ENSMUSG00000011254	2.11311	7.08433	-1.74321	2.21654	1.33222	0.248411	0.719644	no	Thg1l
ENSMUSG00000011256	4.57103	12.0667	-1.39925	3.06521	1.15879	0.281716	0.754651	no	Adam19
ENSMUSG00000011257	15.0306	16.0005	-0.0898939	3.96017	0.0164965	0.897802	0.991089	no	Pabpc4
ENSMUSG00000011263	4.37819	21.0839	-2.26734	3.67553	3.96624	0.0464214	0.352727	no	Exoc3l2
ENSMUSG00000011267	13.942	10.875	0.358496	3.63881	0.231788	0.630201	0.940105	no	Zfp296
ENSMUSG00000011305	0.0489199	0.00727304	2.31222	-3.74071	0.756876	0.384308	0.806983	no	Plin5
ENSMUSG00000011306	53.5098	52.5113	0.0272187	5.72951	0.00478677	0.944841	0.993992	no	Sugp1
ENSMUSG00000011382	16.8626	8.81702	0.934981	3.68778	1.41863	0.233628	0.699475	no	Dhdh
ENSMUSG00000011427	5.25464	13.3908	-1.34859	3.22841	1.35543	0.244331	0.713668	no	Zfp790
ENSMUSG00000011486	0	0.251583	-6.412	-2.49623	2.67736	0.101784	0.522614	no	Slc25a41
ENSMUSG00000011589	1.30612	0.143357	3.16825	-0.379608	1.1892	0.275491	0.753714	no	Fsd1
ENSMUSG00000011632	11.0762	3.99209	1.47066	2.92203	1.70356	0.191823	0.653913	no	Pinlyp
ENSMUSG00000011658	23.2978	28.5701	-0.29388	4.69946	0.301266	0.58309	0.92595	no	Fuz
ENSMUSG00000011751	0.0406858	0.351391	-3.00624	-2.04199	1.4976	0.221042	0.684285	no	Sptbn4
ENSMUSG00000011752	96.8719	133.352	-0.461059	6.8475	1.84165	0.174757	0.63489	no	Pgam1
ENSMUSG00000011831	19.8846	15.6249	0.347758	4.154	0.31053	0.577355	0.923968	no	Evi5
ENSMUSG00000011832	29.6567	22.608	0.391216	4.71037	0.589359	0.442667	0.852626	no	Evi5l
ENSMUSG00000011837	55.2062	79.913	-0.533609	6.07912	1.95436	0.162117	0.616957	no	Snapc2
ENSMUSG00000011877	27.0424	40.1885	-0.571327	5.07311	1.42607	0.232407	0.697473	no	Git1
ENSMUSG00000011884	71.7512	91.0704	-0.344031	6.34799	0.835761	0.360612	0.787563	no	Gltp
ENSMUSG00000011958	98.0302	141.576	-0.530266	6.90509	2.06918	0.150303	0.602542	no	Bnip2
ENSMUSG00000011960	47.6668	44.599	0.0960908	5.52922	0.0332438	0.855325	0.985914	no	Ccnt1
ENSMUSG00000012017	4.2587	10.9217	-1.35836	2.93342	1.76681	0.183777	0.643985	no	Scarf2
ENSMUSG00000012042	0	0.0580577	-4.35773	-3.67053	1.76623	0.183849	0.644109	no	4930579F01Rik
ENSMUSG00000012076	13.0224	29.0237	-1.15576	4.3973	2.36267	0.124269	0.563191	no	Brms1l
ENSMUSG00000012114	73.9074	61.6072	0.262495	6.08333	0.437304	0.508427	0.89081	no	Med15
ENSMUSG00000012117	50.716	74.9216	-0.562631	5.97424	1.51317	0.218656	0.683765	no	Dhdds
ENSMUSG00000012123	3.94889	0.315692	3.62862	1.12464	3.60348	0.0576586	0.397941	no	Aim1l
ENSMUSG00000012126	9.84302	1.25963	2.96506	2.48426	3.7991	0.0512802	0.373751	no	Ubxn11
ENSMUSG00000012296	35.4609	42.6439	-0.266002	5.28911	0.343932	0.557568	0.915615	no	Tjap1
ENSMUSG00000012350	141.974	3.31206	5.41824	6.18369	44.1591	3.02743e-11	5.25021e-09	yes	Ehf
ENSMUSG00000012405	380.162	394.639	-0.0539164	8.59786	0.0295348	0.86355	0.98721	no	Rpl15
ENSMUSG00000012422	70.9914	85.5383	-0.268881	6.29118	0.565751	0.451952	0.858341	no	Tmem167
ENSMUSG00000012428	214.624	235.628	-0.134633	7.81489	0.0797931	0.777578	0.973287	no	Steap4
ENSMUSG00000012429	12.5903	15.6652	-0.315263	3.82534	0.202515	0.652698	0.947756	no	Mplkip
ENSMUSG00000012443	4.88871	3.24148	0.593084	2.0406	0.132208	0.716153	0.96494	no	Kif11
ENSMUSG00000012483	21.3897	20.7163	0.046105	4.39921	0.00674002	0.934569	0.993992	no	Rpa3
ENSMUSG00000012519	11.9304	12.2655	-0.0391787	3.60238	0.00218223	0.962741	0.995903	no	Mlkl
ENSMUSG00000012520	0	0.00727304	-1.78968	-4.27459	0.889702	0.345558	0.780438	no	Phox2b
ENSMUSG00000012535	55.9476	58.6387	-0.067847	5.84151	0.0270133	0.86945	0.98789	no	Tnpo3
ENSMUSG00000012609	23.8041	11.0794	1.10264	4.12825	2.40344	0.121069	0.556691	no	Ttll5
ENSMUSG00000012640	5.05666	12.6119	-1.31738	3.15104	1.85973	0.172656	0.631467	no	Zfp715
ENSMUSG00000012705	0.00849724	0.869101	-6.23793	-1.04574	2.76696	0.0962286	0.508864	no	Retn
ENSMUSG00000012777	0.135956	0	5.53727	-3.11671	2.38221	0.122724	0.560222	no	Acpt
ENSMUSG00000012819	0.174386	1.28074	-2.85477	-0.370875	1.64838	0.19918	0.660148	no	Cdh23
ENSMUSG00000012848	578.693	519.212	0.156484	9.10066	0.233824	0.628703	0.939443	no	Rps5
ENSMUSG00000013033	1.30667	2.12018	-0.696147	0.817694	0.140899	0.707389	0.964056	no	Lphn1
ENSMUSG00000013076	210.301	265.784	-0.337818	7.89537	0.936007	0.333307	0.77967	no	Amotl1
ENSMUSG00000013083	8.29108	0	11.4356	2.06594	14.9388	0.000111058	0.00374683	yes	2200002J24Rik
ENSMUSG00000013089	14.5377	25.2019	-0.793303	4.31598	1.15977	0.281512	0.754651	no	Etv5
ENSMUSG00000013091	0	0.0565399	-4.31872	-3.69652	2.29349	0.129917	0.571036	no	Tmem190
ENSMUSG00000013150	11.2281	20.3923	-0.860094	3.98722	1.34294	0.246516	0.716665	no	Gfod2
ENSMUSG00000013155	2.21733	4.30444	-0.955176	1.72682	0.343801	0.557643	0.915637	no	Enkd1
ENSMUSG00000013158	0.902115	0	8.2407	-0.998873	4.31011	0.0378865	0.311986	no	4933405L10Rik
ENSMUSG00000013160	56.1768	63.288	-0.171828	5.9016	0.19237	0.660951	0.950199	no	Atp6v0d1
ENSMUSG00000013236	54.903	21.0856	1.38038	5.24951	8.35462	0.00384708	0.0658134	no	Ptprs
ENSMUSG00000013275	96.3816	73.2689	0.395311	6.40723	0.853329	0.355612	0.782972	no	Slc41a1
ENSMUSG00000013353	0	0.116369	-5.31831	-3.21983	2.16877	0.140839	0.58924	no	4931406B18Rik
ENSMUSG00000013367	0	0.134397	-5.51566	-3.13553	2.25216	0.133428	0.576834	no	Iglon5
ENSMUSG00000013415	0	0.00895981	-1.92963	-4.25918	0.957739	0.327757	0.773336	no	Igf2bp1
ENSMUSG00000013418	0.13124	0.0372298	1.73681	-2.92802	0.747533	0.387259	0.810293	no	B4galnt2
ENSMUSG00000013419	25.738	30.4798	-0.244032	4.81542	0.228444	0.63268	0.940563	no	Zfp651
ENSMUSG00000013465	98.3422	135.302	-0.460247	6.86877	1.68253	0.194588	0.654885	no	Nelfb
ENSMUSG00000013483	3.67786	0.0428584	6.31599	0.931675	9.38556	0.00218702	0.0432731	yes	Card14
ENSMUSG00000013495	43.6653	42.164	0.0503612	5.425	0.0131395	0.90874	0.992881	no	Tmem175
ENSMUSG00000013523	0.25989	0.121514	1.07482	-2.08051	0.274187	0.600536	0.930735	no	Bcas1
ENSMUSG00000013539	56.5076	47.2639	0.25774	5.69858	0.384903	0.534991	0.903763	no	Tango2
ENSMUSG00000013562	0	0.349106	-6.87827	-2.15538	2.92868	0.0870185	0.482099	no	4833413E03Rik
ENSMUSG00000013584	7.53285	0.00895981	9.40157	1.933	15.0295	0.000105842	0.00361435	yes	Aldh1a2
ENSMUSG00000013593	188.135	246.442	-0.389455	7.76379	1.5292	0.216232	0.681078	no	Ndufs2
ENSMUSG00000013611	14.302	1.67045	3.09528	3.00596	9.70323	0.00183945	0.0376162	yes	Snx31
ENSMUSG00000013622	195.527	256.955	-0.394124	7.82202	1.37677	0.240652	0.709323	no	Atraid
ENSMUSG00000013629	40.5937	24.8811	0.706053	5.03495	2.24873	0.133724	0.577249	no	Cad
ENSMUSG00000013643	41.7115	1.22012	5.0969	4.42706	42.2231	8.14305e-11	1.33324e-08	yes	Lypd8
ENSMUSG00000013646	44.1791	47.5434	-0.106021	5.5207	0.0571647	0.811035	0.979793	no	Sh3bp5l
ENSMUSG00000013653	0.079596	0.035543	1.08569	-3.24964	0.250455	0.616755	0.935302	no	1810065E05Rik
ENSMUSG00000013662	53.9543	63.1171	-0.226257	5.87241	0.243388	0.621769	0.936531	no	Atad1
ENSMUSG00000013663	103.599	155.463	-0.58549	7.01769	2.80164	0.0941678	0.501576	no	Pten
ENSMUSG00000013698	166.168	193.146	-0.216932	7.48948	0.27536	0.599759	0.930575	no	Pea15a
ENSMUSG00000013701	65.0879	92.7576	-0.510992	6.30325	2.0215	0.155086	0.606124	no	Timm23
ENSMUSG00000013707	1.08773	0.516303	1.07013	-0.2324	0.31067	0.577269	0.923968	no	Tnfaip8l2
ENSMUSG00000013736	48.228	47.7958	0.0130879	5.58676	0.00101767	0.974551	0.997128	no	Trnt1
ENSMUSG00000013766	21.4073	0.467793	5.49731	3.45709	15.7635	7.17756e-05	0.00266172	yes	Ly6g6e
ENSMUSG00000013787	58.6569	51.9631	0.174601	5.79072	0.180415	0.671017	0.952492	no	Ehmt2
ENSMUSG00000013822	84.3884	68.9728	0.290947	6.26169	0.626461	0.428656	0.844078	no	Elof1
ENSMUSG00000013833	77.4282	80.8545	-0.0625542	6.30724	0.028185	0.866675	0.987415	no	Med16
ENSMUSG00000013846	18.4857	22.222	-0.265135	4.3507	0.164239	0.685284	0.956445	no	St3gal1
ENSMUSG00000013858	25.1733	15.8753	0.664614	4.36255	1.21385	0.270572	0.748939	no	Tmem259
ENSMUSG00000013878	11.5793	11.417	0.0196829	3.52919	0.000473339	0.982642	0.998641	no	Rnf170
ENSMUSG00000013921	3.91034	3.63173	0.106682	1.93329	0.00352654	0.952646	0.993992	no	Clip3
ENSMUSG00000013928	0.0229351	0.234128	-3.17043	-2.48286	1.14726	0.284124	0.754651	no	Thap8
ENSMUSG00000013936	0.00764504	0	1.87885	-4.27099	1.03497	0.308994	0.761782	no	Myl2
ENSMUSG00000013973	16.008	14.359	0.157232	3.92899	0.0504885	0.822215	0.981463	no	Dedd
ENSMUSG00000013974	1.29034	1.49817	-0.215309	0.52877	0.0167554	0.897007	0.991029	no	1810033B17Rik
ENSMUSG00000013997	42.2918	45.4462	-0.103936	5.45671	0.0611263	0.804725	0.978084	no	Nit1
ENSMUSG00000014039	5.025	1.03011	2.28321	1.61902	2.24797	0.13379	0.577249	no	Prdm15
ENSMUSG00000014074	13.2348	22.3923	-0.75831	4.15878	1.43197	0.231442	0.696006	no	Rnf168
ENSMUSG00000014075	12.5093	13.9767	-0.15942	3.73246	0.03933	0.842796	0.984577	no	Tctex1d2
ENSMUSG00000014077	97.3615	107.872	-0.147927	6.68179	0.169803	0.680287	0.953621	no	Chp1
ENSMUSG00000014104	11.3943	0.00895981	9.98688	2.52183	13.2657	0.000270303	0.00777463	yes	Sval2
ENSMUSG00000014158	15.375	21.786	-0.502687	4.21936	0.591899	0.441686	0.851807	no	Trpv4
ENSMUSG00000014164	0.937732	0	8.29499	-0.963574	5.71658	0.0168054	0.192533	no	Klhl3
ENSMUSG00000014177	70.8956	65.2635	0.119382	6.09016	0.0993446	0.752618	0.971687	no	Tvp23b
ENSMUSG00000014195	97.2203	92.6708	0.0691396	6.56975	0.0382111	0.84502	0.984577	no	Dnajc7
ENSMUSG00000014198	0	0.210918	-6.15952	-2.6893	2.54745	0.110473	0.541323	no	Zfp385c
ENSMUSG00000014226	134.166	124.852	0.103859	7.01744	0.0886531	0.765896	0.972479	no	Cacybp
ENSMUSG00000014232	24.9434	22.7822	0.130732	4.57962	0.0524722	0.818816	0.980494	no	Cluap1
ENSMUSG00000014243	7.54577	8.15405	-0.111384	2.98163	0.0071096	0.932803	0.99363	no	Zswim7
ENSMUSG00000014245	2.4371	3.42443	-0.490796	1.57465	0.0999917	0.75184	0.971687	no	Pigl
ENSMUSG00000014294	173.953	209.803	-0.270351	7.5844	0.632337	0.426499	0.842872	no	Ndufa2
ENSMUSG00000014301	50.6966	60.8776	-0.26388	5.80311	0.374003	0.54083	0.907411	no	Pam16
ENSMUSG00000014303	24.5352	21.0641	0.21954	4.51395	0.134904	0.713401	0.964764	no	Glis2
ENSMUSG00000014313	398.378	460.065	-0.207701	8.74574	0.417438	0.518218	0.895796	no	Cox6c
ENSMUSG00000014329	14.2553	9.24936	0.623948	3.56064	0.684674	0.407982	0.828148	no	Bicc1
ENSMUSG00000014349	40.6415	59.8102	-0.557367	5.65174	1.88992	0.169211	0.626263	no	Ube2z
ENSMUSG00000014351	0.0202113	0	2.9095	-4.12626	1.81171	0.178303	0.63608	no	Gip
ENSMUSG00000014353	38.4998	56.6107	-0.556222	5.57299	1.67688	0.19534	0.655468	no	Tmem87b
ENSMUSG00000014355	56.031	69.0868	-0.302099	5.96828	0.361622	0.547607	0.91091	no	Anapc1
ENSMUSG00000014361	1.47314	14.0491	-3.25018	2.96497	4.91842	0.0265718	0.255451	no	Mertk
ENSMUSG00000014402	135.954	118.673	0.19614	6.99278	0.339181	0.560302	0.917329	no	Tsg101
ENSMUSG00000014418	14.6411	20.5997	-0.492685	4.1432	0.506967	0.476455	0.873912	no	Hps5
ENSMUSG00000014426	31.9602	37.266	-0.221768	5.11526	0.202655	0.652587	0.947756	no	Map3k4
ENSMUSG00000014444	7.44948	9.92921	-0.413918	3.1274	0.129159	0.719306	0.965863	no	Piezo1
ENSMUSG00000014453	5.02908	0.361248	3.78434	1.45416	2.39334	0.121853	0.558699	no	Blk
ENSMUSG00000014470	15.7511	12.9734	0.279498	3.84893	0.14455	0.703799	0.962656	no	Rnf166
ENSMUSG00000014496	7.46317	7.88612	-0.0798232	2.94866	0.00308952	0.955674	0.994784	no	Ankrd28
ENSMUSG00000014498	3.18632	3.37307	-0.0821755	1.73514	0.00236605	0.961205	0.995627	no	Ankrd52
ENSMUSG00000014503	3.80374	3.88569	-0.0304381	1.96146	0.000471461	0.982677	0.998641	no	Pkd2l2
ENSMUSG00000014504	82.4446	89.769	-0.122778	6.42886	0.112583	0.737222	0.968633	no	Srp19
ENSMUSG00000014529	0.0101057	0.0759773	-2.64695	-3.44397	0.911457	0.339728	0.780438	no	4930511M11Rik
ENSMUSG00000014543	2.08203	0.471146	2.13521	0.40064	0.824209	0.363952	0.790079	no	Klra17
ENSMUSG00000014547	7.97062	2.15206	1.88619	2.35241	1.63937	0.200411	0.661839	no	Wdfy2
ENSMUSG00000014550	27.4256	29.3532	-0.0977678	4.82974	0.0358686	0.849787	0.985273	no	Zfyve20
ENSMUSG00000014551	30.2698	39.2773	-0.375994	5.12189	0.631861	0.426673	0.842872	no	Mrps25
ENSMUSG00000014554	68.0583	77.0969	-0.179866	6.1824	0.205218	0.650542	0.946724	no	Dguok
ENSMUSG00000014592	42.5494	44.4494	-0.0629951	5.44454	0.0196331	0.888567	0.989734	no	Camta1
ENSMUSG00000014599	273.387	155.489	0.814101	7.74474	4.89212	0.0269796	0.257273	no	Csf1
ENSMUSG00000014601	68.5586	66.7111	0.0395224	6.08073	0.00805954	0.928466	0.99363	no	Strip1
ENSMUSG00000014602	1.8656	0.00895981	7.35374	-0.0284131	5.57121	0.0182582	0.204023	no	Kif1a
ENSMUSG00000014603	0.374607	1.05212	-1.48053	-0.389019	0.264212	0.607241	0.931641	no	Alx3
ENSMUSG00000014606	175.984	177.261	-0.0104945	7.46492	0.000979036	0.975039	0.997128	no	Slc25a11
ENSMUSG00000014609	0.489283	0	7.36248	-1.76706	3.3837	0.0658442	0.424747	no	Chrne
ENSMUSG00000014633	14.0404	35.5644	-1.34032	4.63525	5.8211	0.015835	0.185624	no	Cmc2
ENSMUSG00000014668	27.5531	13.4291	1.03669	4.36019	2.29068	0.130153	0.571036	no	Chfr
ENSMUSG00000014704	9.67031	5.09392	0.924427	2.89344	0.859268	0.353944	0.782972	no	Hoxa2
ENSMUSG00000014725	127.592	91.9881	0.471893	6.77924	1.28262	0.257413	0.731349	no	Adam28
ENSMUSG00000014748	121.93	113.933	0.0978796	6.88239	0.0829709	0.773311	0.973152	no	Tex261
ENSMUSG00000014763	43.53	51.2668	-0.235798	5.56826	0.151211	0.69738	0.960508	no	Fam120b
ENSMUSG00000014767	28.9156	30.9112	-0.0965744	4.90502	0.0357189	0.850097	0.985411	no	Tbp
ENSMUSG00000014769	327.799	418.29	-0.351699	8.54339	1.21066	0.271202	0.74913	no	Psmb1
ENSMUSG00000014773	81.8936	56.6431	0.531653	6.11512	1.55522	0.212367	0.676004	no	Dll1
ENSMUSG00000014776	3.3092	5.49063	-0.730149	2.15347	0.311151	0.576974	0.923968	no	Nol3
ENSMUSG00000014778	1.58411	1.2902	0.297593	0.570864	0.0258021	0.872385	0.98789	no	Fhod1
ENSMUSG00000014782	1.88068	0	9.2978	-0.0147895	5.84729	0.0156011	0.184121	no	Plekhg4
ENSMUSG00000014786	0	0.310468	-6.70958	-2.29337	4.71404	0.0299172	0.275341	no	Slc9a5
ENSMUSG00000014791	125.087	165.236	-0.401615	7.182	1.31095	0.252223	0.723693	no	Elmo3
ENSMUSG00000014813	6.21008	32.0551	-2.36802	4.26154	10.7249	0.00105704	0.0241265	yes	Stc1
ENSMUSG00000014837	1.24229	2.96429	-1.25327	1.10662	0.488614	0.484546	0.877458	no	4931428F04Rik
ENSMUSG00000014846	167.394	47.9068	1.80513	6.75084	11.281	0.000783038	0.0188195	yes	Tppp3
ENSMUSG00000014850	14.7101	10.5599	0.477764	3.66475	0.418326	0.517774	0.895762	no	Msh3
ENSMUSG00000014852	0.0764751	0.331513	-2.07002	-1.99938	0.341082	0.559205	0.916853	no	Adamts13
ENSMUSG00000014856	65.2274	59.075	0.142874	5.95881	0.13397	0.71435	0.964872	no	Tmem208
ENSMUSG00000014859	18.9408	18.3233	0.0476764	4.22339	0.00596102	0.938458	0.993992	no	E2f4
ENSMUSG00000014867	389.621	410.075	-0.0738163	8.64348	0.0563375	0.812381	0.979839	no	Surf4
ENSMUSG00000014873	26.4216	20.0535	0.397739	4.54132	0.562917	0.453087	0.859389	no	Surf2
ENSMUSG00000014905	70.1042	67.3277	0.0583487	6.10356	0.020572	0.885951	0.989391	no	Dnajb9
ENSMUSG00000014907	4.65416	3.41193	0.446663	2.02855	0.116532	0.732827	0.9675	no	Naf1
ENSMUSG00000014932	8.61246	22.2479	-1.36881	3.95215	3.90684	0.0480898	0.358173	no	Yes1
ENSMUSG00000014956	104.975	137.351	-0.387749	6.92137	1.24645	0.264231	0.739684	no	Ppp1cb
ENSMUSG00000014959	153.259	202.886	-0.404707	7.47671	1.37641	0.240713	0.709323	no	Gorasp2
ENSMUSG00000014980	32.1496	42.6285	-0.406778	5.2264	0.837255	0.360183	0.787129	no	Tsen15
ENSMUSG00000015001	0.00849724	0.0800034	-2.8479	-3.42563	0.768534	0.380671	0.804799	no	Oc90
ENSMUSG00000015002	60.6816	69.9892	-0.205668	6.03087	0.187595	0.664926	0.951554	no	Efr3a
ENSMUSG00000015013	68.6309	74.5637	-0.11967	6.16279	0.095964	0.756728	0.972284	no	Trappc2l
ENSMUSG00000015016	6.30444	10.9548	-0.796679	3.11731	0.719171	0.396416	0.818371	no	Acsf3
ENSMUSG00000015023	5.97785	7.58523	-0.343887	2.77157	0.110219	0.739895	0.968979	no	Ddx19a
ENSMUSG00000015027	16.0124	7.05754	1.18163	3.53384	1.71348	0.190535	0.653426	no	Galns
ENSMUSG00000015053	0.342171	22.4553	-6.02569	3.51665	25.3606	4.75528e-07	3.23523e-05	yes	Gata2
ENSMUSG00000015083	7.34675	6.73628	0.125087	2.82582	0.0161577	0.898851	0.991265	no	C8g
ENSMUSG00000015085	53.7924	26.885	1.00061	5.33577	4.81469	0.0282181	0.264521	no	Entpd2
ENSMUSG00000015087	24.9784	24.2651	0.0418779	4.62466	0.00670949	0.934717	0.993992	no	Rabl6
ENSMUSG00000015090	4.16015	0.0290922	7.01138	1.09874	6.62645	0.0100476	0.135363	no	Ptgds
ENSMUSG00000015092	367.693	488.519	-0.409927	8.74199	1.6531	0.198538	0.658835	no	Edf1
ENSMUSG00000015093	12.5897	0.0179196	9.35024	2.66618	25.3962	4.66829e-07	3.20067e-05	yes	Clic3
ENSMUSG00000015094	140.548	83.8965	0.744381	6.81082	4.2551	0.0391326	0.318553	no	Npdc1
ENSMUSG00000015095	83.7704	68.9065	0.281749	6.25524	0.588142	0.443139	0.853005	no	Fbxw5
ENSMUSG00000015112	51.1126	64.9022	-0.344881	5.85936	0.558039	0.455051	0.860991	no	Slc25a13
ENSMUSG00000015120	134.888	152.905	-0.180854	7.16937	0.301545	0.582915	0.925913	no	Ube2i
ENSMUSG00000015126	51.0594	43.7131	0.224092	5.56785	0.303564	0.581657	0.925663	no	Tsr3
ENSMUSG00000015127	3.49389	9.23938	-1.40193	2.6817	1.30676	0.252982	0.72493	no	Unkl
ENSMUSG00000015133	52.2257	37.0859	0.493862	5.48235	0.888765	0.345812	0.780438	no	Lrrk1
ENSMUSG00000015134	169.613	43.2773	1.97053	6.7346	24.4963	7.44522e-07	4.78904e-05	yes	Aldh1a3
ENSMUSG00000015143	25.1663	30.5108	-0.277971	4.80151	0.309126	0.578217	0.923968	no	Actn1
ENSMUSG00000015149	100.887	110.919	-0.136716	6.72725	0.149036	0.699459	0.960993	no	Sirt2
ENSMUSG00000015165	41.7696	51.7148	-0.308026	5.54813	0.503122	0.478132	0.874244	no	Hnrnpl
ENSMUSG00000015176	48.8639	53.7478	-0.137441	5.6824	0.119196	0.729908	0.967285	no	Nolc1
ENSMUSG00000015189	9.41683	6.88809	0.450913	3.03577	0.237183	0.626248	0.938709	no	Casd1
ENSMUSG00000015202	26.1823	32.3006	-0.302747	4.87237	0.235452	0.62751	0.93894	no	Cnksr3
ENSMUSG00000015214	5.03603	5.2758	-0.0670213	2.37995	0.00336945	0.953711	0.993992	no	Mtmr1
ENSMUSG00000015217	35.4481	45.63	-0.364151	5.34297	0.662619	0.415637	0.834624	no	Hmgb3
ENSMUSG00000015222	42.0334	27.4877	0.612264	5.12136	1.39423	0.237693	0.704516	no	Map2
ENSMUSG00000015224	27.585	30.5344	-0.146148	4.86335	0.0710956	0.789748	0.975756	no	Cyp2j9
ENSMUSG00000015242	0.674619	0.160007	2.05313	-1.11621	0.442645	0.505849	0.888874	no	Nipsnap3a
ENSMUSG00000015243	104.244	120.067	-0.203878	6.80998	0.360413	0.548277	0.911279	no	Abca1
ENSMUSG00000015247	49.3869	47.1121	0.0680156	5.59385	0.024362	0.875967	0.98789	no	Nipsnap3b
ENSMUSG00000015289	28.9669	36.0107	-0.313901	5.024	0.462667	0.49638	0.882542	no	Lage3
ENSMUSG00000015290	79.5034	102.511	-0.366655	6.50867	1.09817	0.294668	0.761485	no	Ubl4
ENSMUSG00000015291	156.843	167.58	-0.0955392	7.34215	0.0791179	0.778496	0.97337	no	Gdi1
ENSMUSG00000015305	7.91079	6.58164	0.265713	2.86643	0.0665232	0.796468	0.976575	no	Sash1
ENSMUSG00000015312	185.527	132.569	0.485005	7.31374	1.12078	0.28975	0.758492	no	Gadd45b
ENSMUSG00000015314	0.542119	0.316219	0.769911	-1.06458	0.0857342	0.769672	0.972782	no	Slamf6
ENSMUSG00000015316	0.862866	0.464462	0.886704	-0.493167	0.0999886	0.751843	0.971687	no	Slamf1
ENSMUSG00000015335	16.4657	22.4044	-0.44432	4.28414	0.582362	0.445388	0.854244	no	Zdhhc12
ENSMUSG00000015337	2.39481	2.721	-0.183455	1.38226	0.0137415	0.906683	0.992325	no	Endog
ENSMUSG00000015340	14.8496	0.783174	4.23872	2.97429	9.19594	0.00242553	0.0465134	yes	Cybb
ENSMUSG00000015341	117.607	106.238	0.146685	6.80696	0.145171	0.703194	0.962308	no	Golga7
ENSMUSG00000015342	1.38717	3.72419	-1.42183	1.38177	0.795573	0.37242	0.797862	no	Xk
ENSMUSG00000015354	19.1974	3.1204	2.6204	3.4862	9.58798	0.00195856	0.0397304	yes	Pcolce2
ENSMUSG00000015355	0.535326	1.47273	-1.45432	0.0742496	0.376865	0.539286	0.906187	no	Cd48
ENSMUSG00000015357	104.652	88.7826	0.237215	6.59642	0.460004	0.497622	0.883336	no	Clpx
ENSMUSG00000015363	45.438	33.5958	0.435496	5.30614	1.02324	0.311751	0.764682	no	Trabd
ENSMUSG00000015377	16.2131	7.90832	1.0352	3.59798	1.80933	0.178588	0.63608	no	Dennd6b
ENSMUSG00000015396	6.57546	257.931	-5.29218	7.0477	28.7452	8.25525e-08	6.69849e-06	yes	Cd83
ENSMUSG00000015401	4.31512	0.0129017	8.04272	1.14121	6.11018	0.0134405	0.164736	no	Tmem27
ENSMUSG00000015405	5.35421	1.43603	1.89645	1.7827	1.44739	0.228947	0.693943	no	Ace2
ENSMUSG00000015437	1.61573	1.47211	0.134495	0.672686	0.00474111	0.945104	0.993992	no	Gzmb
ENSMUSG00000015452	1.15363	6.8628	-2.56803	2.02026	3.06395	0.0800468	0.466233	no	Ager
ENSMUSG00000015461	51.2563	57.4009	-0.163343	5.76491	0.159866	0.68928	0.958396	no	Atf6b
ENSMUSG00000015467	1.66328	1.57109	0.0838051	0.735947	0.00182697	0.965906	0.995903	no	Egfl8
ENSMUSG00000015468	0.306561	9.38518	-4.92027	2.29066	9.36425	0.00221258	0.0435803	yes	Notch4
ENSMUSG00000015474	6.80726	8.64196	-0.343696	2.9584	0.129908	0.718527	0.965812	no	Ppt2
ENSMUSG00000015476	0.475845	0.824901	-0.788839	-0.51848	0.100657	0.751043	0.971687	no	Prrt1
ENSMUSG00000015478	88.3848	82.6918	0.09598	6.4193	0.0713167	0.789429	0.975756	no	Rnf5
ENSMUSG00000015484	0.670281	0.328994	1.01853	-0.863445	0.129133	0.719333	0.965863	no	Fam163a
ENSMUSG00000015488	32.4535	49.0268	-0.595246	5.35009	1.43347	0.231199	0.695997	no	Cacfd1
ENSMUSG00000015501	28.4621	24.6252	0.208838	4.73289	0.167617	0.682239	0.95503	no	Hivep2
ENSMUSG00000015519	6.74595	0	11.1385	1.7739	11.9801	0.000537724	0.0138423	yes	2310057J18Rik
ENSMUSG00000015522	44.2482	35.3826	0.322222	5.31699	0.431577	0.511216	0.891688	no	Arnt
ENSMUSG00000015533	0.953299	1.48586	-0.638754	0.343785	0.0696803	0.791803	0.975931	no	Itga2
ENSMUSG00000015536	89.1599	78.6175	0.181543	6.39123	0.269226	0.603852	0.930934	no	Mocs2
ENSMUSG00000015542	32.9222	31.825	0.0487827	5.01886	0.0104919	0.918415	0.993494	no	Nat9
ENSMUSG00000015568	49.755	183.301	-1.88132	6.86514	18.3311	1.85653e-05	0.000848583	yes	Lpl
ENSMUSG00000015575	262.3	305.222	-0.218653	8.14877	0.45975	0.497741	0.883376	no	Atp6v0e
ENSMUSG00000015597	17.2205	12.9014	0.416395	3.9173	0.377204	0.539104	0.906053	no	Zfp318
ENSMUSG00000015599	0.904439	1.14923	-0.344461	0.105755	0.0340475	0.853606	0.985914	no	Ttbk1
ENSMUSG00000015605	15.2133	16.9048	-0.151806	4.0097	0.049747	0.823504	0.981463	no	Srf
ENSMUSG00000015619	13.8388	11.64	0.248927	3.67665	0.0912628	0.762578	0.972479	no	Gata3
ENSMUSG00000015647	61.3136	46.3082	0.405078	5.75113	0.680507	0.409412	0.829361	no	Lama5
ENSMUSG00000015652	0.809602	2.00473	-1.30435	0.541652	0.458686	0.498239	0.88347	no	Steap1
ENSMUSG00000015653	11.4784	4.09086	1.4876	2.96919	2.07767	0.149469	0.600831	no	Steap2
ENSMUSG00000015656	1813.84	2009.7	-0.147928	10.9007	0.206721	0.64935	0.946207	no	Hspa8
ENSMUSG00000015659	5.17054	2.22819	1.21342	1.90527	0.85041	0.356436	0.783124	no	Serac1
ENSMUSG00000015665	1.41868	0	8.89075	-0.410829	6.55497	0.0104592	0.139422	no	Awat1
ENSMUSG00000015668	69.9365	86.3044	-0.303481	6.28851	0.694631	0.404594	0.825284	no	Pdzd11
ENSMUSG00000015671	303.818	383.162	-0.334785	8.42432	0.935136	0.333532	0.779853	no	Psma2
ENSMUSG00000015672	37.799	42.5365	-0.170392	5.32968	0.14964	0.698879	0.960993	no	Mrpl32
ENSMUSG00000015697	37.518	20.775	0.852594	4.86762	2.21144	0.136991	0.583629	no	Setdb1
ENSMUSG00000015702	5.81777	0.0670175	6.35559	1.57941	10.3472	0.00129669	0.0284933	yes	Anxa9
ENSMUSG00000015709	25.8945	1.68096	3.9408	3.79027	9.22462	0.00238782	0.0460737	yes	Arnt2
ENSMUSG00000015711	21.8938	17.0518	0.360629	4.28698	0.34873	0.554833	0.914649	no	Prune
ENSMUSG00000015714	162.672	121.329	0.423134	7.15024	1.27473	0.258882	0.733167	no	Cers2
ENSMUSG00000015721	0.237923	0.198906	0.257469	-1.91136	0.00751528	0.930917	0.99363	no	Nlrp5
ENSMUSG00000015733	176.527	230.126	-0.382508	7.66799	1.25693	0.262234	0.737546	no	Capza2
ENSMUSG00000015745	1.39756	7.95396	-2.50458	2.23988	2.6883	0.101088	0.521156	no	Plekho1
ENSMUSG00000015747	41.3934	32.1794	0.362938	5.20297	0.629493	0.427541	0.843375	no	Vps45
ENSMUSG00000015748	23.747	23.15	0.0369913	4.55441	0.00401813	0.949457	0.993992	no	Prpf3
ENSMUSG00000015749	95.8526	127.291	-0.409255	6.80245	1.43579	0.230822	0.695627	no	Anp32e
ENSMUSG00000015750	45.4406	54.9141	-0.272965	5.65035	0.405134	0.52445	0.899274	no	Aph1a
ENSMUSG00000015755	31.4594	27.1477	0.2125	4.87534	0.181323	0.670238	0.952492	no	Tab2
ENSMUSG00000015757	68.7259	41.6212	0.72358	5.78715	3.20991	0.0731934	0.446455	no	Ppil4
ENSMUSG00000015759	90.0418	120.622	-0.421692	6.71946	1.45616	0.227542	0.692849	no	Cnih1
ENSMUSG00000015766	14.6724	15.0582	-0.0368262	3.8985	0.00242049	0.960761	0.995627	no	Eps8
ENSMUSG00000015776	58.4259	78.4578	-0.42525	6.09783	1.17442	0.278495	0.754651	no	Med22
ENSMUSG00000015787	0.0271001	0.00895981	1.38917	-3.93596	0.347569	0.555492	0.914993	no	Abo
ENSMUSG00000015790	61.8326	71.4108	-0.207758	6.05896	0.279793	0.596837	0.930009	no	Surf1
ENSMUSG00000015804	161.517	195.761	-0.277349	7.48129	0.689713	0.406262	0.826772	no	Med28
ENSMUSG00000015806	99.3962	133.219	-0.422536	6.8624	1.57028	0.210167	0.674904	no	Qdpr
ENSMUSG00000015829	0	0.00645086	-1.71125	-4.28298	0.852052	0.355972	0.782972	no	Tnr
ENSMUSG00000015837	809.151	892.33	-0.141159	9.73266	0.215967	0.64213	0.943566	no	Sqstm1
ENSMUSG00000015839	212.189	227.667	-0.10154	7.7812	0.0993598	0.752599	0.971687	no	Nfe2l2
ENSMUSG00000015843	1.83677	7.12204	-1.95499	2.17886	1.27489	0.258852	0.733167	no	Rxrg
ENSMUSG00000015846	66.4921	61.1082	0.121669	5.99656	0.0973855	0.75499	0.972196	no	Rxra
ENSMUSG00000015850	50.2975	29.0985	0.789378	5.31274	2.9391	0.0864586	0.481427	no	Adamtsl4
ENSMUSG00000015869	56.8215	57.0631	-0.00615158	5.83262	0.000201006	0.988688	0.998641	no	Prpsap1
ENSMUSG00000015879	1.72403	0.932592	0.883335	0.461532	0.144744	0.70361	0.962568	no	Fam184b
ENSMUSG00000015880	0.350751	2.43709	-2.78548	0.529912	1.8971	0.168404	0.626081	no	Ncapg
ENSMUSG00000015882	8.81366	6.1913	0.510087	2.91656	0.236751	0.626563	0.938772	no	Lcorl
ENSMUSG00000015889	91.1687	88.8066	0.0378937	6.49242	0.0113589	0.915124	0.993429	no	Lta4h
ENSMUSG00000015932	920.593	992.701	-0.108808	9.90192	0.123241	0.725545	0.967285	no	Dstn
ENSMUSG00000015937	56.456	42.7724	0.400542	5.63408	0.94372	0.331323	0.777394	no	H2afy
ENSMUSG00000015942	8.65729	5.34482	0.696051	2.81756	0.416953	0.518461	0.895796	no	Gtf2ird2
ENSMUSG00000015943	43.9804	50.7305	-0.206142	5.56691	0.219258	0.639606	0.942352	no	Bola1
ENSMUSG00000015944	9.42019	9.94	-0.0779029	3.28202	0.00614575	0.937514	0.993992	no	Gatsl2
ENSMUSG00000015947	0.0101057	0.00645086	0.358324	-4.15765	0.0219673	0.882174	0.988833	no	Fcgr1
ENSMUSG00000015950	16.7103	1.46073	3.51136	3.19037	6.87106	0.00876029	0.122113	no	Ncf1
ENSMUSG00000015957	7.61269	0.298007	4.66242	1.99994	8.26228	0.00404773	0.0683862	no	Wnt11
ENSMUSG00000015961	146.038	135.304	0.110039	7.13667	0.100679	0.751016	0.971687	no	Adss
ENSMUSG00000015962	6.35157	1.75917	1.85097	2.03604	2.05838	0.151371	0.602839	no	1700016C15Rik
ENSMUSG00000015966	33.1784	3.17542	3.38475	4.18785	15.9174	6.61682e-05	0.00247925	yes	Il17rb
ENSMUSG00000015968	2.67913	0.317736	3.05992	0.630296	1.86299	0.17228	0.630666	no	Cacna1d
ENSMUSG00000015970	19.9013	5.56153	1.83861	3.67583	3.45122	0.0632051	0.415564	no	Chdh
ENSMUSG00000015971	58.7479	59.8037	-0.0256357	5.89054	0.00435988	0.947354	0.993992	no	Actr8
ENSMUSG00000015980	2.43442	6.36743	-1.38522	2.15404	0.994147	0.318731	0.773075	no	Lrrc27
ENSMUSG00000015994	92.324	98.2091	-0.089164	6.57462	0.0436276	0.834548	0.983106	no	Fnta
ENSMUSG00000016018	77.0283	70.8991	0.119608	6.20969	0.08956	0.764737	0.972479	no	Skiv2l2
ENSMUSG00000016024	127.988	20.7361	2.6253	6.21742	31.5852	1.9088e-08	1.81531e-06	yes	Lbp
ENSMUSG00000016028	41.7081	22.8601	0.867106	5.01491	2.33081	0.126836	0.567904	no	Celsr1
ENSMUSG00000016087	4.56622	42.3915	-3.21509	4.55614	12.9674	0.000316954	0.00887119	yes	Fli1
ENSMUSG00000016128	1.80959	4.78814	-1.40106	1.74231	0.744306	0.388285	0.811289	no	Stard13
ENSMUSG00000016150	0.0505284	0.297372	-2.50418	-2.16507	0.632742	0.426351	0.842872	no	Tenm1
ENSMUSG00000016179	1.27421	1.13398	0.169491	0.325331	0.00699889	0.933327	0.993648	no	Camk1g
ENSMUSG00000016181	4.4171	7.04986	-0.674166	2.53155	0.389033	0.532808	0.902871	no	Diexf
ENSMUSG00000016194	78.0437	10.4464	2.90205	5.46893	22.8898	1.71561e-06	0.00010218	yes	Hsd11b1
ENSMUSG00000016206	105.557	90.1961	0.226837	6.6136	0.445796	0.504338	0.888127	no	H2-M3
ENSMUSG00000016239	0.0594807	0.0358392	0.704939	-3.39821	0.0473377	0.827762	0.981463	no	Lonrf3
ENSMUSG00000016252	180.276	220.447	-0.29021	7.64681	0.705486	0.400946	0.821539	no	Atp5e
ENSMUSG00000016253	79.0479	55.3015	0.5154	6.07086	1.86894	0.171597	0.630619	no	Nelfcd
ENSMUSG00000016255	0.40374	0.430071	-0.0883827	-1.11184	0.000915	0.975869	0.997185	no	Tubb1
ENSMUSG00000016256	280.591	154.607	0.859953	7.76583	2.83607	0.0921693	0.496489	no	Ctsz
ENSMUSG00000016257	41.4016	41.6547	-0.00877406	5.37768	0.000442325	0.983221	0.998641	no	Slmo2
ENSMUSG00000016262	6.55474	4.13466	0.663732	2.43091	0.305414	0.580508	0.92535	no	Sertad4
ENSMUSG00000016283	132.193	89.955	0.555276	6.796	0.789304	0.374311	0.799446	no	H2-M2
ENSMUSG00000016308	74.4853	78.3032	-0.0722653	6.25629	0.033526	0.854719	0.985914	no	Ube2a
ENSMUSG00000016319	913.15	1078.84	-0.240553	9.96007	0.617017	0.432158	0.846229	no	Slc25a5
ENSMUSG00000016327	0.0169945	0	2.747	-4.15165	1.69621	0.192784	0.653913	no	Atp1b4
ENSMUSG00000016344	138.983	116.292	0.257194	6.99645	0.592234	0.441556	0.851807	no	Ppdpf
ENSMUSG00000016346	0	0.0226837	-3.09602	-4.07248	1.85463	0.173246	0.632449	no	Kcnq2
ENSMUSG00000016349	0.0456071	0	4.0141	-3.83956	2.23758	0.134691	0.578273	no	Eef1a2
ENSMUSG00000016356	1.1088	0.285735	1.94298	-0.42343	0.608017	0.435535	0.849133	no	Col20a1
ENSMUSG00000016382	197.066	291.203	-0.56326	7.93182	2.44541	0.117869	0.551583	no	Pls3
ENSMUSG00000016386	6.55297	7.81122	-0.253005	2.85425	0.0401158	0.841254	0.984563	no	Mpped2
ENSMUSG00000016409	31.583	33.5285	-0.086074	5.02697	0.0303653	0.861664	0.98721	no	Nkap
ENSMUSG00000016427	164.011	205.146	-0.322868	7.52847	0.838991	0.359685	0.787019	no	Ndufa1
ENSMUSG00000016458	0.628796	0.320044	0.970768	-0.940886	0.104303	0.746725	0.971454	no	Wt1
ENSMUSG00000016477	2.1	3.29418	-0.648781	1.45711	0.205272	0.650498	0.946724	no	E2f3
ENSMUSG00000016481	79.3745	123.911	-0.642505	6.66803	2.55125	0.110207	0.541323	no	Cr1l
ENSMUSG00000016487	58.8535	43.7592	0.427747	5.68239	0.874642	0.349673	0.782972	no	Ppfibp1
ENSMUSG00000016493	0.593928	0.135468	2.10121	-1.28692	0.503017	0.478177	0.874244	no	Cd46
ENSMUSG00000016494	114.03	352.572	-1.62848	7.86634	6.14141	0.0132052	0.162892	no	Cd34
ENSMUSG00000016495	61.5161	146.747	-1.25433	6.70294	11.5294	0.000685036	0.01683	yes	Plgrkt
ENSMUSG00000016496	147.965	151.48	-0.0338857	7.22661	0.0104132	0.918721	0.993494	no	Cd274
ENSMUSG00000016498	12.4248	11.0644	0.167094	3.55991	0.0348403	0.851931	0.985914	no	Pdcd1lg2
ENSMUSG00000016503	13.2753	17.3892	-0.389259	3.94304	0.328802	0.566365	0.920502	no	Gtf3a
ENSMUSG00000016510	28.1001	25.2986	0.151687	4.74132	0.0897999	0.764432	0.972479	no	Mtif3
ENSMUSG00000016520	21.3864	39.7527	-0.893806	4.93628	2.31706	0.127962	0.570002	no	Lnx2
ENSMUSG00000016526	9.09734	1.26544	2.84142	2.38565	3.3135	0.068713	0.43255	no	Dyrk3
ENSMUSG00000016528	37.5312	51.3892	-0.453314	5.476	1.01434	0.313866	0.767623	no	Mapkapk2
ENSMUSG00000016529	14.3194	0.0962363	7.16957	2.85861	20.0169	7.676e-06	0.00038684	yes	Il10
ENSMUSG00000016534	613.441	1190.27	-0.956299	9.81683	8.71971	0.00314788	0.0568192	no	Lamp2
ENSMUSG00000016541	313.142	326.918	-0.0621122	8.32228	0.0359622	0.849594	0.985273	no	Atxn10
ENSMUSG00000016552	6.94325	1.48618	2.22369	2.09179	1.99897	0.157406	0.608737	no	Foxred2
ENSMUSG00000016554	160.851	144.519	0.15445	7.25487	0.200647	0.654199	0.94838	no	Eif3d
ENSMUSG00000016559	2966.87	2055.06	0.529766	11.2941	2.96612	0.0850258	0.478074	no	H3f3b
ENSMUSG00000016619	56.2428	65.7976	-0.226496	5.93235	0.275022	0.599982	0.930728	no	Nup50
ENSMUSG00000016624	0.455343	0.0484871	3.14678	-1.73346	1.5843	0.208143	0.672699	no	Phf21b
ENSMUSG00000016637	60.9626	77.8063	-0.351873	6.11754	0.784575	0.375746	0.800439	no	Ift27
ENSMUSG00000016664	100.369	144.602	-0.526712	6.93704	2.11205	0.146144	0.596324	no	Pacsin2
ENSMUSG00000016756	0.820727	3.44491	-2.06446	1.12463	1.319	0.250771	0.721634	no	Cmah
ENSMUSG00000016757	34.107	25.8829	0.398134	4.90897	0.593926	0.440905	0.851807	no	Ttll12
ENSMUSG00000016758	18.9237	4.2291	2.16213	3.53891	5.22514	0.0222627	0.231242	no	Bik
ENSMUSG00000016763	0.160595	0.294513	-0.858288	-1.8664	0.10142	0.750133	0.971687	no	Scube1
ENSMUSG00000016831	62.9474	80.5566	-0.355895	6.16591	0.831989	0.361698	0.788147	no	Tox4
ENSMUSG00000016833	57.4618	75.4532	-0.392997	6.05539	0.915813	0.338577	0.780438	no	Mrps18c
ENSMUSG00000016918	136.329	112.687	0.27473	6.96067	0.364405	0.54607	0.91047	no	Sulf1
ENSMUSG00000016921	51.5929	53.7661	-0.0595373	5.72048	0.021652	0.883017	0.988859	no	Srsf6
ENSMUSG00000016933	14.6533	30.0474	-1.03553	4.48535	3.50757	0.0610888	0.409008	no	Plcg1
ENSMUSG00000016940	9.94409	12.1871	-0.293064	3.47429	0.137096	0.711185	0.96407	no	Kctd2
ENSMUSG00000016942	0.114676	0.0193526	2.3806	-3.10841	0.512753	0.473949	0.872733	no	Tmprss6
ENSMUSG00000016946	18.7468	14.2932	0.391516	4.05025	0.3583	0.549452	0.912111	no	Kctd5
ENSMUSG00000016982	0	2.08921	-9.44896	0.130709	10.4214	0.00124563	0.0276808	yes	Pom121l2
ENSMUSG00000016984	0.676345	1.09258	-0.689506	-0.097809	0.104487	0.74651	0.971454	no	Etaa1
ENSMUSG00000016995	19.0756	8.21983	1.21383	3.7757	2.35448	0.124923	0.564724	no	Matn4
ENSMUSG00000017002	77.1876	3.15759	4.60669	5.32979	62.8893	2.18651e-15	8.59495e-13	yes	Slpi
ENSMUSG00000017004	0.0101057	0	2.06902	-4.24988	1.13651	0.286391	0.754651	no	Svs5
ENSMUSG00000017007	1.29494	1.10731	0.224681	0.322585	0.0108905	0.916886	0.993494	no	Rbpjl
ENSMUSG00000017009	533.468	320.635	0.734461	8.73843	4.2839	0.038475	0.314939	no	Sdc4
ENSMUSG00000017057	279.308	273.85	0.02845	8.1118	0.00738997	0.931494	0.99363	no	Il13ra1
ENSMUSG00000017119	113.915	80.1067	0.507835	6.60077	1.7249	0.189063	0.65141	no	Nbr1
ENSMUSG00000017132	21.2598	54.2905	-1.35227	5.24123	8.55496	0.00344582	0.0607102	no	Cyth1
ENSMUSG00000017144	178.333	98.2689	0.859679	7.11217	5.09308	0.0240215	0.242533	no	Rnd3
ENSMUSG00000017146	0.109612	2.0331	-4.17261	0.16426	3.44922	0.0632816	0.415671	no	Brca1
ENSMUSG00000017165	0	0.0957103	-5.03965	-3.38306	2.76604	0.0962841	0.508864	no	Gast
ENSMUSG00000017167	2.16338	3.62951	-0.745115	1.55875	0.261186	0.609307	0.932212	no	Cntnap1
ENSMUSG00000017176	51.7642	41.9047	0.304783	5.55097	0.526152	0.468229	0.868867	no	Nt5c3b
ENSMUSG00000017188	106.316	130.395	-0.294493	6.88757	0.740507	0.389499	0.812274	no	Coa3
ENSMUSG00000017204	9.79199	0.0154107	9.07992	2.30787	20.0831	7.41499e-06	0.000374753	yes	Gsdma
ENSMUSG00000017210	51.3795	35.9002	0.517363	5.44918	1.04793	0.305984	0.761782	no	Med24
ENSMUSG00000017211	0	0.349432	-6.87737	-2.17983	2.90412	0.0883532	0.485668	no	Gsdma2
ENSMUSG00000017221	168.794	194.459	-0.204172	7.50521	0.400793	0.52668	0.900661	no	Psmd3
ENSMUSG00000017264	88.2522	71.598	0.301864	6.32145	0.575665	0.448017	0.855551	no	Exosc10
ENSMUSG00000017286	109.225	147.32	-0.4317	7.00361	1.44791	0.228863	0.693943	no	Glod4
ENSMUSG00000017288	85.2675	88.2729	-0.0500033	6.43993	0.0200443	0.887413	0.989416	no	Vps53
ENSMUSG00000017291	42.0797	44.1823	-0.0702695	5.43226	0.0249697	0.874443	0.98789	no	Taok1
ENSMUSG00000017299	5.82942	7.48302	-0.360153	2.74492	0.101497	0.75004	0.971687	no	Dnttip1
ENSMUSG00000017300	0.00849724	0.00645086	0.238949	-4.17041	0.0105051	0.918364	0.993494	no	Tnnc2
ENSMUSG00000017307	26.7858	26.6703	0.00634631	4.74289	0.000156409	0.990022	0.998641	no	Acot8
ENSMUSG00000017309	5.98963	317.797	-5.72807	7.33931	31.3054	2.20464e-08	2.02062e-06	yes	Cd300lg
ENSMUSG00000017311	12.7633	0.651418	4.28664	2.75473	5.00451	0.0252814	0.249964	no	Pyy
ENSMUSG00000017314	6.2887	7.2785	-0.211103	2.77201	0.0427858	0.836129	0.983608	no	Mpp2
ENSMUSG00000017316	4.70678	0	10.6192	1.26002	10.1069	0.00147717	0.0317879	yes	Ppy
ENSMUSG00000017344	5.57389	61.8838	-3.47129	5.07793	10.3426	0.00129997	0.0285299	yes	Vtn
ENSMUSG00000017376	8.6503	6.01613	0.523624	2.88365	0.265918	0.606083	0.931107	no	Nlk
ENSMUSG00000017386	4.60077	3.32127	0.470511	2.00347	0.111418	0.738536	0.968633	no	Traf4
ENSMUSG00000017390	59.0721	5.11815	3.52748	5.00633	12.7212	0.000361529	0.00999231	yes	Aldoc
ENSMUSG00000017400	0.0254917	0.567297	-4.31984	-1.52919	1.39286	0.237923	0.704926	no	Stac2
ENSMUSG00000017404	666.109	557.104	0.257818	9.25657	0.702457	0.401959	0.822376	no	Rpl19
ENSMUSG00000017405	13.7551	11.2856	0.285401	3.65166	0.0775965	0.780581	0.974043	no	Nek8
ENSMUSG00000017412	2.034	1.09857	0.886872	0.690197	0.295549	0.586687	0.927327	no	Cacnb4
ENSMUSG00000017417	10.3874	29.8291	-1.52179	4.33321	1.77027	0.183348	0.64363	no	Plxdc1
ENSMUSG00000017418	23.3294	28.2662	-0.276746	4.69186	0.305565	0.580415	0.92535	no	Arl5b
ENSMUSG00000017421	152.899	136.67	0.161865	7.17824	0.222531	0.637118	0.941257	no	Zfp207
ENSMUSG00000017428	112.581	140.392	-0.318488	6.98339	0.781285	0.376748	0.80119	no	Psmd11
ENSMUSG00000017446	23.4976	49.3508	-1.07051	5.18872	3.91857	0.0477555	0.356499	no	C1qtnf1
ENSMUSG00000017453	2.89939	0.0266256	6.58619	0.590039	5.81854	0.0158581	0.185648	no	Pipox
ENSMUSG00000017466	186.797	125.387	0.574952	7.28669	2.01639	0.155609	0.606961	no	Timp2
ENSMUSG00000017478	33.5446	20.1704	0.733699	4.74985	1.75757	0.184928	0.644797	no	Zc3h18
ENSMUSG00000017485	35.6353	45.2614	-0.344801	5.33973	0.59872	0.439067	0.851049	no	Top2b
ENSMUSG00000017491	1.47426	2.33342	-0.6608	0.964743	0.117339	0.731939	0.967441	no	Rarb
ENSMUSG00000017493	1047.81	317.601	1.72209	9.41522	14.9363	0.000111204	0.00374683	yes	Igfbp4
ENSMUSG00000017499	0.342254	2.40786	-2.80273	0.50878	1.76077	0.184529	0.644768	no	Cdc6
ENSMUSG00000017548	6.35671	7.06518	-0.151988	2.75673	0.0226835	0.880283	0.988524	no	Suz12
ENSMUSG00000017550	1.32409	2.38383	-0.848213	0.928001	0.260724	0.609623	0.932212	no	Atad5
ENSMUSG00000017561	29.2016	34.4048	-0.236422	4.99327	0.254735	0.61376	0.933277	no	Crlf3
ENSMUSG00000017607	255.842	104.447	1.29233	7.49339	10.8216	0.00100325	0.0230473	yes	Tns4
ENSMUSG00000017615	181.904	271.44	-0.577374	7.82477	2.70701	0.0999079	0.518565	no	Tnfaip1
ENSMUSG00000017631	68.9453	65.7648	0.06814	6.07474	0.0337906	0.854153	0.985914	no	Abr
ENSMUSG00000017639	21.7414	27.8591	-0.358064	4.6351	0.385126	0.534872	0.903763	no	Rab11fip4
ENSMUSG00000017652	39.9497	22.6237	0.820056	4.96956	0.793777	0.372961	0.798511	no	Cd40
ENSMUSG00000017664	50.9544	47.1717	0.111046	5.61799	0.0607236	0.805356	0.978094	no	Slc35c2
ENSMUSG00000017667	3.34172	3.59833	-0.106681	1.81541	0.00417488	0.948482	0.993992	no	Zfp334
ENSMUSG00000017670	95.2764	97.2709	-0.0298613	6.58978	0.00667622	0.934879	0.993992	no	Elmo2
ENSMUSG00000017677	57.7386	76.5981	-0.407479	6.07073	0.698311	0.403352	0.823923	no	Wsb1
ENSMUSG00000017679	20.3448	42.0009	-1.04601	4.9644	1.85187	0.173567	0.632904	no	Ttpal
ENSMUSG00000017686	39.5866	36.1378	0.131418	5.24452	0.0905061	0.763535	0.972479	no	Rhot1
ENSMUSG00000017688	9.22636	1.11066	3.048	2.38238	4.10296	0.0428081	0.338655	no	Hnf4g
ENSMUSG00000017692	25.0458	26.1444	-0.0619974	4.68056	0.0108048	0.917212	0.993494	no	Rhbdl3
ENSMUSG00000017697	29.6354	70.1859	-1.24392	5.64268	8.79402	0.00302219	0.055251	no	Ada
ENSMUSG00000017707	453.065	841.306	-0.892884	9.33814	4.48555	0.0341826	0.295098	no	Serinc3
ENSMUSG00000017713	5.6314	4.60773	0.289699	2.36929	0.0649186	0.798884	0.976575	no	Tha1
ENSMUSG00000017715	23.4176	22.3603	0.0665613	4.51957	0.0115627	0.914368	0.993429	no	Pgs1
ENSMUSG00000017716	3.84137	6.73176	-0.809155	2.41551	0.521955	0.470009	0.870426	no	Birc5
ENSMUSG00000017718	13.4	8.22928	0.702994	3.44125	0.701083	0.40242	0.823033	no	Afmid
ENSMUSG00000017721	83.5362	69.1107	0.27348	6.25496	0.478118	0.489276	0.879154	no	Pigt
ENSMUSG00000017723	1335.85	52.8409	4.65968	9.43961	121.215	3.42901e-28	2.02186e-24	yes	Wfdc2
ENSMUSG00000017724	0.167785	0.8203	-2.27038	-0.881757	1.20463	0.272398	0.750724	no	Etv4
ENSMUSG00000017734	7.6478	10.9755	-0.520899	3.22648	0.372163	0.541828	0.90808	no	Dbndd2
ENSMUSG00000017737	87.1191	168.151	-0.948792	6.99644	2.46148	0.116669	0.549842	no	Mmp9
ENSMUSG00000017740	1.43501	2.11297	-0.557731	0.86261	0.0613865	0.804318	0.978084	no	Slc12a5
ENSMUSG00000017747	11.5787	16.0637	-0.472148	3.79384	0.467323	0.494221	0.882257	no	Ghdc
ENSMUSG00000017754	1284.88	2441.31	-0.926021	10.8635	7.49014	0.00620379	0.0947658	no	Pltp
ENSMUSG00000017756	89.5498	109.193	-0.286183	6.63546	0.695026	0.40446	0.825167	no	Slc12a7
ENSMUSG00000017760	244.096	205.07	0.251356	7.81141	0.590533	0.442213	0.852289	no	Ctsa
ENSMUSG00000017764	31.3552	24.9265	0.330626	4.81706	0.321836	0.570506	0.92196	no	Zswim1
ENSMUSG00000017765	141.95	170.989	-0.268577	7.29019	0.487467	0.485059	0.877828	no	Slc12a4
ENSMUSG00000017767	0.833309	0.14837	2.46263	-0.887055	0.54144	0.461836	0.866221	no	Spata25
ENSMUSG00000017774	107.423	162.994	-0.601469	7.07955	2.67198	0.102129	0.522614	no	Myo1c
ENSMUSG00000017776	33.3099	62.3092	-0.903252	5.58067	3.73414	0.0533112	0.381007	no	Crk
ENSMUSG00000017778	122.704	144.878	-0.239593	7.06435	0.394441	0.529974	0.901935	no	Cox7c
ENSMUSG00000017781	30.5439	42.6277	-0.480676	5.19508	0.998645	0.317638	0.771112	no	Pitpna
ENSMUSG00000017801	47.3893	52.4492	-0.146072	5.64292	0.106834	0.743777	0.970686	no	Mlx
ENSMUSG00000017802	51.9394	35.8088	0.536315	5.45686	1.56883	0.210377	0.675098	no	Fam134c
ENSMUSG00000017817	0.491988	1.11424	-1.17373	-0.231546	0.270732	0.602841	0.93083	no	Jph2
ENSMUSG00000017830	94.851	79.3494	0.257472	6.44541	0.401904	0.526107	0.900057	no	Dhx58
ENSMUSG00000017831	14.8962	15.2277	-0.0315304	3.91742	0.0022173	0.962443	0.995903	no	Rab5a
ENSMUSG00000017832	0	0.189795	-6.01072	-2.78758	3.38114	0.0659466	0.424857	no	Hspb9
ENSMUSG00000017837	50.7301	69.9915	-0.464433	5.91667	1.01668	0.313308	0.76665	no	Nkiras2
ENSMUSG00000017843	89.017	106.554	-0.259264	6.61226	0.489904	0.48397	0.876819	no	Ppp2r5c
ENSMUSG00000017858	48.8338	71.2329	-0.54479	5.90885	1.8927	0.168897	0.626263	no	Ift52
ENSMUSG00000017861	0.21399	0.748806	-1.79007	-0.908722	0.582205	0.445449	0.854244	no	Mybl2
ENSMUSG00000017868	3.68511	0	10.2663	0.914144	9.99061	0.00157341	0.0332192	yes	Sgk2
ENSMUSG00000017897	89.0893	100.388	-0.172298	6.56662	0.166832	0.682942	0.955212	no	Eya2
ENSMUSG00000017929	8.3356	8.52975	-0.0328114	3.0842	0.0013447	0.970748	0.996581	no	B4galt5
ENSMUSG00000017943	0.00849724	0	1.94997	-4.26318	1.07276	0.300323	0.761485	no	Gdap1l1
ENSMUSG00000017950	0.509584	0.967272	-0.921331	-0.344772	0.195589	0.658305	0.950005	no	Hnf4a
ENSMUSG00000017969	10.3309	0.824762	3.64586	2.49133	5.38959	0.0202572	0.217966	no	Ptgis
ENSMUSG00000017978	15.7986	1.24413	3.6606	3.09899	12.3085	0.000450903	0.0120121	yes	Cadps2
ENSMUSG00000017999	41.9504	39.0937	0.101979	5.34237	0.0394845	0.842492	0.984577	no	Ddx27
ENSMUSG00000018001	30.7337	39.8795	-0.375566	5.14381	0.587541	0.443372	0.853134	no	Cyth3
ENSMUSG00000018008	0.390582	3.5233	-3.1584	1.00401	3.06893	0.0798022	0.465069	no	Cyth4
ENSMUSG00000018012	15.5752	31.5998	-1.02097	4.56293	2.57641	0.108468	0.538049	no	Rac3
ENSMUSG00000018040	88.7504	85.0981	0.0606063	6.44249	0.0233486	0.878554	0.987912	no	Rrp7a
ENSMUSG00000018042	606.558	711.836	-0.230884	9.36467	0.538508	0.463052	0.86661	no	Cyb5r3
ENSMUSG00000018068	8.24863	12.7974	-0.633888	3.40216	0.564141	0.452596	0.858918	no	Ints2
ENSMUSG00000018076	32.2978	25.1761	0.359094	4.84716	0.384738	0.535079	0.903763	no	Med13l
ENSMUSG00000018102	162.879	229.69	-0.495895	7.61716	1.79074	0.180836	0.640114	no	Hist1h2bc
ENSMUSG00000018126	0	0.082851	-4.83548	-3.48925	2.61542	0.105829	0.53152	no	Baiap2l2
ENSMUSG00000018143	102.602	132.969	-0.373857	6.8806	0.607556	0.43571	0.849239	no	Mafk
ENSMUSG00000018160	33.2	46.9262	-0.499065	5.32594	1.37837	0.24038	0.709323	no	Med1
ENSMUSG00000018166	48.6818	0.557009	6.42939	4.62439	45.6668	1.40182e-11	2.78615e-09	yes	Erbb3
ENSMUSG00000018167	42.5865	30.6009	0.477087	5.1954	0.959638	0.327278	0.773336	no	Stard3
ENSMUSG00000018168	1.42495	2.14915	-0.593396	0.876069	0.0942254	0.758873	0.972479	no	Ikzf3
ENSMUSG00000018169	7.50448	22.8474	-1.60631	3.92803	1.48317	0.22328	0.687388	no	Mfng
ENSMUSG00000018171	79.9594	90.6947	-0.181754	6.41574	0.260568	0.609731	0.932212	no	Vmp1
ENSMUSG00000018189	39.064	45.4543	-0.218478	5.40283	0.276311	0.59913	0.930385	no	Uchl5
ENSMUSG00000018196	25.9272	28.4137	-0.132072	4.76653	0.0720086	0.788434	0.975756	no	Glrx2
ENSMUSG00000018199	47.1032	48.7782	-0.0500959	5.58461	0.0112904	0.915379	0.993429	no	Trove2
ENSMUSG00000018209	41.0882	27.61	0.573203	5.10421	1.02971	0.310226	0.762826	no	Stk4
ENSMUSG00000018211	0	0.0709594	-4.63309	-3.55263	1.88954	0.169254	0.626263	no	Wfdc15b
ENSMUSG00000018217	379.24	399.883	-0.0764623	8.60588	0.0451888	0.831657	0.982355	no	Pmp22
ENSMUSG00000018238	0.433359	0.509618	-0.233255	-0.939039	0.00512796	0.942912	0.993992	no	Gdf9
ENSMUSG00000018239	11.9042	11.2516	0.0816536	3.53918	0.0112427	0.915557	0.993429	no	Zcchc10
ENSMUSG00000018263	0.382376	1.20957	-1.65263	-0.248542	0.271409	0.602388	0.93083	no	Tbx5
ENSMUSG00000018286	312.664	404.311	-0.370862	8.48597	1.30452	0.253389	0.725197	no	Psmb6
ENSMUSG00000018287	157.526	147.578	0.0941202	7.25361	0.081534	0.775229	0.973152	no	Spag7
ENSMUSG00000018293	870.759	920.484	-0.0801237	9.80682	0.066368	0.7967	0.976575	no	Pfn1
ENSMUSG00000018322	62.5294	64.5023	-0.0447731	5.99014	0.0133885	0.907883	0.992494	no	Tomm34
ENSMUSG00000018326	164.686	211.056	-0.357865	7.55397	0.964948	0.325943	0.773336	no	Ywhab
ENSMUSG00000018334	5.72719	6.2063	-0.116147	2.58832	0.0112144	0.915663	0.993429	no	Ksr1
ENSMUSG00000018339	1254.96	742.825	0.756559	9.96425	5.50871	0.018922	0.208193	no	Gpx3
ENSMUSG00000018340	283.233	439.78	-0.634813	8.49807	3.993	0.0456895	0.350174	no	Anxa6
ENSMUSG00000018341	0.771006	2.05247	-1.40894	0.546381	0.661693	0.415963	0.83471	no	Il12rb2
ENSMUSG00000018347	23.8711	15.6416	0.609238	4.30763	0.735986	0.39095	0.813201	no	Zkscan6
ENSMUSG00000018362	46.111	62.5683	-0.440299	5.76521	1.09446	0.295485	0.761485	no	Kpna2
ENSMUSG00000018363	28.7168	32.8309	-0.193051	4.94585	0.155113	0.693696	0.959411	no	Smurf2
ENSMUSG00000018372	7.17291	6.85942	0.0649457	2.82081	0.00344632	0.953187	0.993992	no	Cep95
ENSMUSG00000018377	67.9327	68.5682	-0.0134131	6.09378	0.00128832	0.971367	0.996581	no	Vezf1
ENSMUSG00000018378	17.6329	23.1812	-0.394671	4.35439	0.485676	0.485862	0.877924	no	Cuedc1
ENSMUSG00000018379	39.492	38.2056	0.0476821	5.28156	0.0106702	0.917727	0.993494	no	Srsf1
ENSMUSG00000018381	1.17476	16.9308	-3.84257	3.18587	9.67993	0.00186292	0.0380522	yes	Abi3
ENSMUSG00000018387	3.09915	3.80711	-0.295823	1.80814	0.038119	0.845204	0.984577	no	Shroom1
ENSMUSG00000018395	45.9737	38.3273	0.26257	5.39913	0.337713	0.561152	0.917565	no	Kif3a
ENSMUSG00000018398	18.5445	16.6459	0.155644	4.14095	0.0583685	0.809093	0.97869	no	Sept8
ENSMUSG00000018401	43.8234	42.8201	0.0332301	5.43864	0.00414224	0.948683	0.993992	no	Mtmr4
ENSMUSG00000018405	26.6624	14.2116	0.907203	4.35643	2.41905	0.119868	0.554481	no	Mrm1
ENSMUSG00000018411	2.14476	2.43589	-0.182352	1.2257	0.013272	0.908283	0.992747	no	Mapt
ENSMUSG00000018412	36.0591	36.8378	-0.0307245	5.18971	0.00392166	0.950067	0.993992	no	Kansl1
ENSMUSG00000018415	27.7951	30.9598	-0.155631	4.87898	0.101534	0.749997	0.971687	no	Gid4
ENSMUSG00000018417	74.1784	109.789	-0.565442	6.52405	1.69107	0.193459	0.654024	no	Myo1b
ENSMUSG00000018425	37.0666	31.8492	0.2188	5.10875	0.222016	0.637508	0.941257	no	Dhx40
ENSMUSG00000018427	24.251	8.2796	1.54988	4.02787	3.88975	0.0485816	0.360506	no	Ypel2
ENSMUSG00000018428	27.9588	19.4521	0.523659	4.57003	0.922228	0.336891	0.780438	no	Akap1
ENSMUSG00000018433	50.9971	43.3605	0.234028	5.56154	0.315239	0.574483	0.923111	no	Nol11
ENSMUSG00000018442	44.3879	55.7891	-0.329929	5.64779	0.648486	0.420654	0.839363	no	Derl2
ENSMUSG00000018446	30.8119	45.8325	-0.572703	5.26191	0.866469	0.351935	0.782972	no	C1qbp
ENSMUSG00000018449	15.7789	26.0311	-0.722081	4.38905	1.3373	0.247511	0.718213	no	Rpain
ENSMUSG00000018470	1.31322	0.51044	1.3557	-0.0607551	0.290945	0.589615	0.927455	no	Kcnab3
ENSMUSG00000018474	50.1035	38.4439	0.381978	5.46996	0.679427	0.409784	0.829431	no	Chd3
ENSMUSG00000018476	30.2355	25.707	0.23413	4.80825	0.146848	0.701565	0.962012	no	Kdm6b
ENSMUSG00000018479	0.118109	0.116115	0.0197223	-2.58703	4.31222e-05	0.994761	0.999048	no	1700125H20Rik
ENSMUSG00000018481	30.3731	41.4929	-0.450078	5.16917	1.00641	0.315765	0.76862	no	Appbp2
ENSMUSG00000018486	0	0.00727304	-1.78968	-4.27459	0.889702	0.345558	0.780438	no	Wnt9b
ENSMUSG00000018500	5.56575	4.60079	0.274467	2.35983	0.0241656	0.876464	0.987912	no	Adora2b
ENSMUSG00000018501	59.8342	60.0478	-0.00506319	5.90663	0.000155606	0.990047	0.998641	no	Ncor1
ENSMUSG00000018507	1.96509	9.39512	-2.25591	2.51822	3.59114	0.0580883	0.39936	no	Trpv2
ENSMUSG00000018509	1.85377	0.628924	1.55364	0.362131	0.537532	0.463457	0.867036	no	Cenpv
ENSMUSG00000018537	5.3029	7.25381	-0.451967	2.66144	0.190679	0.662352	0.950526	no	Pcgf2
ENSMUSG00000018541	38.8748	33.1003	0.23173	5.17129	0.175663	0.675127	0.952948	no	Cwc25
ENSMUSG00000018543	0.00764504	0.503896	-5.53127	-1.72249	3.00408	0.0830552	0.47326	no	1700001P01Rik
ENSMUSG00000018547	1.70019	2.28026	-0.423059	1.02675	0.0710303	0.789843	0.975756	no	Pip4k2b
ENSMUSG00000018548	14.1875	48.1859	-1.76321	4.96508	4.86835	0.0273536	0.258886	no	Trim37
ENSMUSG00000018554	0.465073	0.114791	1.9985	-1.57833	0.543755	0.460881	0.865839	no	Ybx2
ENSMUSG00000018559	13.1193	15.2972	-0.221488	3.83346	0.0984601	0.753685	0.971771	no	Ctdnep1
ENSMUSG00000018565	82.7806	89.3863	-0.110844	6.42846	0.0956112	0.757161	0.972479	no	Elp5
ENSMUSG00000018566	90.9678	126.445	-0.475093	6.76493	1.11185	0.291679	0.761102	no	Slc2a4
ENSMUSG00000018567	407.507	577.707	-0.503501	8.94443	2.54343	0.110754	0.541538	no	Gabarap
ENSMUSG00000018569	198.425	2.91587	6.08555	6.65416	87.2606	9.51217e-21	9.34782e-18	yes	Cldn7
ENSMUSG00000018570	8.36335	3.93241	1.08796	2.63106	1.05471	0.304424	0.761782	no	2810408A11Rik
ENSMUSG00000018572	43.1101	44.5216	-0.046208	5.45496	0.0111949	0.915736	0.993429	no	Phf23
ENSMUSG00000018574	150.876	143.32	0.0741301	7.20111	0.0469619	0.828437	0.981612	no	Acadvl
ENSMUSG00000018581	0.392481	0.18971	1.03402	-1.55874	0.176549	0.674356	0.952609	no	Dnah11
ENSMUSG00000018583	368.255	399.342	-0.11692	8.58439	0.145264	0.703103	0.962258	no	G3bp1
ENSMUSG00000018585	203.41	248.984	-0.291625	7.82174	0.596227	0.440021	0.851543	no	Atox1
ENSMUSG00000018593	991.888	2747.05	-1.46963	10.8685	12.4765	0.000412094	0.0112071	yes	Sparc
ENSMUSG00000018599	8.06321	7.31104	0.14155	2.95161	0.0190414	0.890248	0.989778	no	Mief2
ENSMUSG00000018604	0.510905	13.4085	-4.70667	2.80859	12.0559	0.000516275	0.0134103	yes	Tbx3
ENSMUSG00000018623	8.51729	0.208936	5.31884	2.14098	7.82299	0.00515858	0.0827237	no	Mmp7
ENSMUSG00000018634	0.171796	0	5.86399	-2.93964	2.53107	0.111625	0.542256	no	Crhr1
ENSMUSG00000018648	83.1692	34.893	1.25286	5.88457	6.97312	0.0082743	0.116998	no	Dusp14
ENSMUSG00000018651	17.1187	11.5644	0.565766	3.84686	0.633214	0.426179	0.842872	no	Tada2a
ENSMUSG00000018654	2.72583	2.08939	0.382078	1.29593	0.0622118	0.803034	0.977778	no	Ikzf1
ENSMUSG00000018659	53.2015	20.4515	1.37907	5.20449	8.53374	0.00348622	0.0612945	no	Pnpo
ENSMUSG00000018661	30.2981	33.9945	-0.16578	5.00874	0.121502	0.727412	0.967285	no	Cog1
ENSMUSG00000018666	45.1422	46.977	-0.0574128	5.52693	0.0187383	0.891119	0.989778	no	Cbx1
ENSMUSG00000018669	94.4248	69.3004	0.446197	6.35597	1.43719	0.230595	0.695627	no	Cdk5rap3
ENSMUSG00000018672	146.175	270.584	-0.888384	7.70341	5.65838	0.0173722	0.197143	no	Copz2
ENSMUSG00000018677	100.906	121.802	-0.27145	6.79964	0.444043	0.505177	0.888308	no	Slc25a39
ENSMUSG00000018678	13.6854	15.3236	-0.16292	3.86312	0.0510172	0.821303	0.981424	no	Sp2
ENSMUSG00000018697	37.8314	26.07	0.537112	4.99992	1.37565	0.240843	0.709323	no	Aatf
ENSMUSG00000018707	161.49	115.358	0.485354	7.11345	1.76563	0.183924	0.644122	no	Dync1h1
ENSMUSG00000018727	0	0.209317	-6.15029	-2.69299	4.50516	0.0337928	0.293561	no	Cpsf4l
ENSMUSG00000018733	27.2609	23.7457	0.199013	4.67536	0.137337	0.710943	0.964056	no	Pex12
ENSMUSG00000018736	99.1803	110.675	-0.158103	6.71391	0.174509	0.676135	0.952978	no	Ndel1
ENSMUSG00000018740	34.2207	17.589	0.960464	4.69779	3.36886	0.0664399	0.426126	no	Slc25a35
ENSMUSG00000018750	36.7328	43.7665	-0.252418	5.33261	0.298007	0.585134	0.927327	no	Zbtb4
ENSMUSG00000018761	38.1698	43.3101	-0.182151	5.35008	0.173984	0.676595	0.952978	no	Mpdu1
ENSMUSG00000018765	8.50875	10.3304	-0.279846	3.24293	0.109042	0.741238	0.969557	no	Fxr2
ENSMUSG00000018770	305.154	399.701	-0.389377	8.46138	1.52738	0.216507	0.681667	no	Atp5g3
ENSMUSG00000018774	9.05731	3.26284	1.47143	2.6337	1.37108	0.241627	0.710286	no	Cd68
ENSMUSG00000018796	40.6126	21.8185	0.896189	4.96631	2.34479	0.125702	0.56631	no	Acsl1
ENSMUSG00000018800	9.6249	4.18255	1.20108	2.79693	1.21498	0.270347	0.748939	no	Abca5
ENSMUSG00000018809	7.81839	14.2752	-0.868024	3.47206	0.865228	0.35228	0.782972	no	Smyd4
ENSMUSG00000018819	38.1689	11.667	1.70901	4.64176	7.0501	0.00792607	0.113434	no	Lsp1
ENSMUSG00000018820	45.1709	33.7755	0.419334	5.30453	0.885528	0.346692	0.781327	no	Zfyve27
ENSMUSG00000018821	77.1153	51.6527	0.57813	6.0097	1.76032	0.184585	0.644768	no	Avpi1
ENSMUSG00000018822	1.80007	0.215035	3.0539	0.0789405	1.18913	0.275504	0.753714	no	Sfrp5
ENSMUSG00000018830	29.4495	49.5915	-0.7515	5.30631	1.1501	0.283529	0.754651	no	Myh11
ENSMUSG00000018841	19.7805	33.4902	-0.759331	4.73795	0.705545	0.400927	0.821539	no	Rad51d
ENSMUSG00000018844	0.121268	0.313593	-1.35224	-1.92949	0.147919	0.700532	0.961773	no	Fndc8
ENSMUSG00000018845	2.6219	34.8869	-3.73266	4.23273	10.1492	0.00144361	0.0312177	yes	Unc45b
ENSMUSG00000018846	18.0502	26.3724	-0.546996	4.4764	0.960331	0.327103	0.773336	no	Pank3
ENSMUSG00000018848	92.2497	59.0094	0.644325	6.24178	2.16171	0.141487	0.590496	no	Rars
ENSMUSG00000018849	26.1338	11.5267	1.18094	4.23866	2.78956	0.0948801	0.503886	no	Wwc1
ENSMUSG00000018858	66.8076	71.7519	-0.103175	6.11536	0.06788	0.794449	0.976118	no	Ict1
ENSMUSG00000018861	28.0148	22.219	0.334416	4.65335	0.398215	0.528013	0.900676	no	Fdxr
ENSMUSG00000018882	29.619	55.9086	-0.916232	5.41997	4.10851	0.042668	0.338	no	Mrpl45
ENSMUSG00000018893	2.19267	1.31431	0.736675	0.847445	0.206701	0.649366	0.946207	no	Mb
ENSMUSG00000018899	1027.81	959.767	0.0988286	9.95686	0.0872718	0.767675	0.972703	no	Irf1
ENSMUSG00000018900	18.5308	32.5836	-0.813618	4.67837	1.53913	0.214747	0.678574	no	Slc22a5
ENSMUSG00000018906	35.084	19.083	0.878459	4.76186	2.91165	0.087942	0.484311	no	P4ha2
ENSMUSG00000018907	226.993	36.7747	2.62561	7.04362	10.0089	0.00155782	0.0330015	yes	Alox12e
ENSMUSG00000018909	31.8246	20.9317	0.604254	4.72387	1.47741	0.22418	0.689474	no	Arrb1
ENSMUSG00000018916	2.92864	0.465348	2.64481	0.802445	1.70157	0.192083	0.653913	no	Csf2
ENSMUSG00000018919	12.9701	0.183217	6.11	2.72673	13.539	0.000233652	0.00691148	yes	Tm4sf5
ENSMUSG00000018920	139.281	126.99	0.13318	7.05727	0.110613	0.739448	0.968785	no	Cxcl16
ENSMUSG00000018921	7.80256	11.134	-0.512821	3.25047	0.334202	0.563195	0.919291	no	Pelp1
ENSMUSG00000018923	36.0998	34.2635	0.0753306	5.13869	0.0240854	0.876668	0.987912	no	Med11
ENSMUSG00000018924	86.6046	6.21572	3.79892	5.53778	14.7184	0.000124819	0.00411159	yes	Alox15
ENSMUSG00000018925	0.424438	0.209716	1.00162	-1.46231	0.111804	0.7381	0.968633	no	Gm11435
ENSMUSG00000018927	26.7687	6.2803	2.0922	4.05074	4.83442	0.027897	0.262562	no	Ccl6
ENSMUSG00000018930	1.507	1.62341	-0.107466	0.688586	0.00398939	0.949638	0.993992	no	Ccl4
ENSMUSG00000018931	31.5704	44.8818	-0.507239	5.25835	0.578994	0.446707	0.854784	no	Gm16515
ENSMUSG00000018932	125.754	199.403	-0.66494	7.34542	2.90669	0.0882129	0.485349	no	Map2k3
ENSMUSG00000018965	96.006	123.839	-0.367126	6.78097	1.06366	0.302382	0.761782	no	Ywhah
ENSMUSG00000018973	0.0865808	0	4.90348	-3.46577	2.69914	0.100402	0.519303	no	Hoxb1
ENSMUSG00000018974	66.7313	32.8079	1.02406	5.63857	5.43371	0.0197516	0.214479	no	Sart3
ENSMUSG00000018983	2.23629	0.819049	1.44398	0.652934	0.538092	0.463224	0.866721	no	E2f2
ENSMUSG00000018986	0	2.09049	-9.44909	0.126817	9.72389	0.00181888	0.0373434	yes	Slfn3
ENSMUSG00000018995	5.04081	15.8611	-1.65275	3.39238	2.13167	0.144283	0.591975	no	Nars2
ENSMUSG00000018999	47.138	46.2328	0.0277903	5.54638	0.00398926	0.949639	0.993992	no	Slc35b4
ENSMUSG00000019027	2.67501	0.15242	4.10958	0.544285	4.34361	0.0371481	0.309683	no	Dnah1
ENSMUSG00000019039	43.5597	39.1427	0.154392	5.37156	0.0816732	0.775043	0.973152	no	Dalrd3
ENSMUSG00000019054	246.058	278.259	-0.177428	8.03456	0.312911	0.5759	0.923563	no	Fis1
ENSMUSG00000019055	45.988	88.3059	-0.941158	6.07025	2.93636	0.0866056	0.481427	no	Plod1
ENSMUSG00000019066	121.776	103.985	0.227733	6.81926	0.434812	0.509637	0.891231	no	Rab3d
ENSMUSG00000019080	20.1139	19.5355	0.0420053	4.31268	0.00528386	0.942053	0.993992	no	Mfsd3
ENSMUSG00000019082	25.1475	30.0862	-0.259132	4.78998	0.219637	0.639316	0.942352	no	Slc25a22
ENSMUSG00000019087	360.666	487.236	-0.433924	8.72792	1.61913	0.203213	0.665181	no	Atp6ap1
ENSMUSG00000019088	26.6047	19.9331	0.416787	4.54325	0.495377	0.481539	0.875594	no	Dnase1l1
ENSMUSG00000019102	140.318	2.89461	5.59309	6.16295	86.9584	1.10827e-20	1.0318e-17	yes	Aldh3a1
ENSMUSG00000019122	72.6644	2.34163	4.95501	5.23064	16.5139	4.82944e-05	0.00187754	yes	Ccl9
ENSMUSG00000019124	1.82929	0.494925	1.87803	0.275273	0.819484	0.365331	0.791109	no	Scrn1
ENSMUSG00000019132	71.5867	71.8515	-0.00545779	6.16524	0.000183725	0.989185	0.998641	no	BC005537
ENSMUSG00000019139	99.3068	84.3906	0.23461	6.52194	0.374663	0.540474	0.907235	no	Isyna1
ENSMUSG00000019143	29.0682	32.1588	-0.145847	4.93836	0.0875651	0.767296	0.972703	no	Hars2
ENSMUSG00000019158	3.11129	5.22463	-0.747145	2.07581	0.358447	0.54937	0.912111	no	Tmem160
ENSMUSG00000019173	19.7099	23.3613	-0.245015	4.43185	0.199117	0.655434	0.948683	no	Rab5c
ENSMUSG00000019178	2.59866	1.37328	0.918908	1.02538	0.246733	0.619385	0.935435	no	Styxl1
ENSMUSG00000019179	456.917	547.716	-0.261495	8.97259	0.729131	0.393165	0.814435	no	Mdh2
ENSMUSG00000019188	134.277	143.636	-0.0972727	7.11898	0.0720754	0.788339	0.975756	no	H13
ENSMUSG00000019189	50.3904	52.7887	-0.0673356	5.69034	0.0143814	0.904545	0.992287	no	Rnf145
ENSMUSG00000019194	1.44213	3.55729	-1.29977	1.34867	0.643919	0.422295	0.840603	no	Scn1b
ENSMUSG00000019210	245.812	192.929	0.349489	7.77754	0.954229	0.328645	0.774188	no	Atp6v1e1
ENSMUSG00000019214	5.85356	2.28347	1.35626	2.04121	0.875456	0.349449	0.782972	no	Chtf18
ENSMUSG00000019232	0	0.00645086	-1.71125	-4.28298	0.852052	0.355972	0.782972	no	Etnppl
ENSMUSG00000019235	0.517238	4.64407	-3.15651	1.39354	3.12924	0.0768997	0.457237	no	Rps6kl1
ENSMUSG00000019254	13.8272	16.7107	-0.273173	3.93704	0.16343	0.686018	0.956757	no	Ppp1r12c
ENSMUSG00000019256	6.49248	5.80267	0.163006	2.63107	0.0180233	0.893204	0.990038	no	Ahr
ENSMUSG00000019261	82.669	102.907	-0.316084	6.53661	0.533316	0.465216	0.86806	no	Map1s
ENSMUSG00000019278	38.7033	8.22548	2.2342	4.5553	3.41801	0.0644887	0.420008	no	Dpep1
ENSMUSG00000019295	58.6995	51.0001	0.202691	5.77866	0.206061	0.649872	0.946373	no	Tmem129
ENSMUSG00000019297	21.6597	25.3075	-0.224352	4.55656	0.148947	0.699543	0.960993	no	Nop9
ENSMUSG00000019301	0.254917	0.333303	-0.380379	-1.55166	0.0166387	0.897365	0.99104	no	Hsd17b1
ENSMUSG00000019302	58.584	82.0126	-0.485398	6.13641	1.64502	0.199639	0.660694	no	Atp6v0a1
ENSMUSG00000019303	10.6774	5.57845	0.935692	3.03121	0.998555	0.31766	0.771112	no	Psmc3ip
ENSMUSG00000019312	58.6974	5.7614	3.3471	5.0124	37.4149	9.549e-10	1.2152e-07	yes	Grb7
ENSMUSG00000019320	4.3011	1.25769	1.7707	1.49813	1.10493	0.293186	0.761485	no	Noxo1
ENSMUSG00000019326	2.78702	7.815	-1.48601	2.41917	0.932397	0.334241	0.780438	no	Aoc3
ENSMUSG00000019338	30.5057	21.8972	0.477926	4.71415	0.767308	0.381051	0.805018	no	Zfp687
ENSMUSG00000019359	16.0448	7.33258	1.12854	3.55266	1.31998	0.250595	0.721482	no	Gdpd2
ENSMUSG00000019362	136.315	138.289	-0.020769	7.1017	0.003516	0.952716	0.993992	no	D8Ertd738e
ENSMUSG00000019368	13.4393	1.81961	2.88156	2.9399	4.05648	0.0440022	0.343493	no	Sec14l4
ENSMUSG00000019370	67.6845	76.2262	-0.171467	6.16998	0.169791	0.680298	0.953621	no	Calm3
ENSMUSG00000019373	89.208	76.8205	0.215729	6.37613	0.331224	0.564939	0.920308	no	Cops3
ENSMUSG00000019428	252.226	275.721	-0.128516	8.04451	0.164727	0.684841	0.956194	no	Fkbp8
ENSMUSG00000019432	129.004	137.508	-0.0921111	7.05857	0.0751824	0.783935	0.974896	no	Ddx39b
ENSMUSG00000019433	83.7939	85.8975	-0.0357018	6.40759	0.00979509	0.921162	0.993594	no	Gipc1
ENSMUSG00000019437	20.9205	25.0354	-0.258661	4.52521	0.177024	0.673943	0.952609	no	Tlcd1
ENSMUSG00000019461	120.761	112.818	0.0982028	6.86836	0.065621	0.797823	0.976575	no	Plscr3
ENSMUSG00000019464	10.7581	10.6166	0.0196696	3.42424	0.000570319	0.980947	0.998641	no	Ptger1
ENSMUSG00000019467	43.0142	25.2322	0.769598	5.09468	2.14124	0.143386	0.591772	no	Arhgef25
ENSMUSG00000019470	127.041	98.9187	0.360879	6.82053	1.04758	0.306066	0.761782	no	Xab2
ENSMUSG00000019471	198.102	234.739	-0.244784	7.75801	0.593455	0.441086	0.851807	no	Cdc37
ENSMUSG00000019478	16.7247	23.5227	-0.492063	4.33421	0.63873	0.424171	0.84237	no	Rab4a
ENSMUSG00000019487	95.5056	110.533	-0.210835	6.68744	0.295678	0.586605	0.927327	no	Trip10
ENSMUSG00000019489	10.565	1.0914	3.27062	2.55352	2.63781	0.104347	0.529092	no	Cd70
ENSMUSG00000019494	151.101	209.444	-0.471009	7.49442	2.12398	0.14501	0.593792	no	Cops6
ENSMUSG00000019505	3020.18	3068.36	-0.0228287	11.5719	0.00564366	0.940116	0.993992	no	Ubb
ENSMUSG00000019518	5.40159	7.14909	-0.404909	2.66091	0.0948259	0.758129	0.972479	no	Ap4m1
ENSMUSG00000019528	41.8118	83.7827	-1.00264	5.97375	6.63616	0.00999292	0.134832	no	Gyg
ENSMUSG00000019539	161.216	72.0594	1.16175	6.86648	10.0558	0.00151873	0.0324063	yes	Rcn3
ENSMUSG00000019558	68.0497	79.485	-0.224129	6.20586	0.314036	0.575214	0.923183	no	Slc6a8
ENSMUSG00000019564	3.82357	2.28101	0.74428	1.6332	0.226944	0.633799	0.940938	no	Arid3a
ENSMUSG00000019577	32.3114	14.3253	1.17363	4.54635	3.48794	0.0618175	0.411967	no	Pdk4
ENSMUSG00000019578	82.3714	83.9368	-0.0272234	6.37854	0.00550528	0.940853	0.993992	no	Ubxn6
ENSMUSG00000019579	96.6647	85.3189	0.180221	6.50842	0.258409	0.611215	0.932519	no	D17Wsu104e
ENSMUSG00000019590	84.4829	74.816	0.175506	6.31645	0.154565	0.69421	0.959565	no	Cyb561
ENSMUSG00000019647	7.02918	30.9575	-2.13735	4.251	5.50128	0.0190026	0.208651	no	Sema6a
ENSMUSG00000019659	97.1939	86.9137	0.161319	6.52515	0.216397	0.641799	0.943236	no	Ccdc12
ENSMUSG00000019689	31.5941	35.2919	-0.159637	5.06568	0.11179	0.738115	0.968633	no	1110001J03Rik
ENSMUSG00000019699	9.08307	12.1664	-0.421104	3.41581	0.269553	0.603632	0.930934	no	Akt3
ENSMUSG00000019710	53.7101	58.2824	-0.11803	5.80848	0.0817839	0.774894	0.973152	no	Mrpl24
ENSMUSG00000019715	56.6679	70.4874	-0.314701	5.99156	0.437759	0.508206	0.89081	no	Gle1
ENSMUSG00000019718	14.5621	20.9008	-0.520848	4.15217	0.644459	0.422101	0.840542	no	L3hypdh
ENSMUSG00000019726	7.8463	4.4293	0.824735	2.62895	0.624374	0.429426	0.844364	no	Lyst
ENSMUSG00000019731	20.9691	25.3466	-0.273218	4.53646	0.22288	0.636854	0.941257	no	Slc35e1
ENSMUSG00000019732	4.30684	1.60238	1.42496	1.58611	1.00847	0.31527	0.768261	no	Calr3
ENSMUSG00000019734	273.485	154.467	0.824071	7.74163	5.46087	0.019447	0.212344	no	Tmc4
ENSMUSG00000019737	34.0658	12.1569	1.48625	4.53354	5.60541	0.0179051	0.201094	no	Syne4
ENSMUSG00000019738	60.9878	66.4418	-0.123507	5.99464	0.0959747	0.756715	0.972284	no	Polr2i
ENSMUSG00000019761	16.9211	17.0028	-0.00671157	4.08828	0.000115523	0.991424	0.998748	no	Krt10
ENSMUSG00000019762	0.419675	0.00895981	5.20081	-1.9287	2.71878	0.0991735	0.516988	no	Iyd
ENSMUSG00000019763	28.3413	25.5363	0.15026	4.75417	0.0931936	0.760156	0.972479	no	Rmnd1
ENSMUSG00000019767	2.04296	0.535902	1.92781	0.420061	0.592457	0.44147	0.851807	no	Ccdc170
ENSMUSG00000019768	12.9528	7.11934	0.862751	3.3339	1.02122	0.31223	0.765199	no	Esr1
ENSMUSG00000019769	6.73446	7.58914	-0.17268	2.84979	0.028757	0.865341	0.98721	no	Syne1
ENSMUSG00000019773	3.96521	0.831657	2.24742	1.28885	1.3761	0.240766	0.709323	no	Fbxo5
ENSMUSG00000019774	3.08015	1.37353	1.16215	1.18465	0.48454	0.486373	0.877993	no	Mtrf1l
ENSMUSG00000019775	13.2493	0.931181	3.82354	2.83513	9.1821	0.00244393	0.0467865	yes	Rgs17
ENSMUSG00000019777	24.8828	30.0581	-0.272598	4.78234	0.258519	0.61114	0.932519	no	Hdac2
ENSMUSG00000019779	27.9795	9.50898	1.55685	4.23188	4.81154	0.0282698	0.264782	no	Frk
ENSMUSG00000019782	25.4315	36.0551	-0.503531	4.94443	0.831784	0.361757	0.788147	no	Rwdd1
ENSMUSG00000019787	3.72783	0.380538	3.28054	1.06949	2.06739	0.150479	0.602542	no	Trdn
ENSMUSG00000019789	18.8105	11.8224	0.669856	3.94156	0.90112	0.342482	0.780438	no	Hey2
ENSMUSG00000019790	11.7625	8.78144	0.421034	3.36731	0.247576	0.618787	0.935302	no	Stxbp5
ENSMUSG00000019791	21.276	32.4182	-0.607627	4.74927	1.45702	0.227405	0.692849	no	Hint3
ENSMUSG00000019792	21.2537	13.4135	0.664257	4.11945	1.03223	0.309637	0.762093	no	Trmt11
ENSMUSG00000019794	35.6061	40.1647	-0.173608	5.24539	0.153962	0.694778	0.959626	no	Katna1
[truncated: 15,691 more rows]
